# Supplementary material for: An evaluation of the performance of HapMap SNP data in a Shanghai Chinese population: Analyses of allele frequency, linkage disequilibrium pattern and tagging SNPs transferability on chromosome 1q21-q25
Source: BMC Genet. 2008 Feb 27;9:19. doi: 10.1186/1471-2156-9-19 (PMC2292209; doi:10.1186/1471-2156-9-19)
Supplement: Additional File 1 — Comparison of allele frequencies between Shanghai and HapMap JPT populations. The data represent the differences of allele frequencies distribution between Shanghai and HapMap JPT populations. [file 1471-2156-9-19-S1.xls]

## Sheet: Sheet1
SNP	allele	Frequency in Japanese	Frequency in Shanghai	P value	Permutation P value
rs12066445	A	0.477	0.12	5.11e-10	0
rs939595	A	0.455	0.12	3.96e-09	0
rs11580979	T	0.307	0.063	3.03e-07	0.0002
rs235854	C	0.705	0.411	1.03e-05	0.0116
rs12239719	C	0.988	0.778	1.65e-05	0.0192
rs3767339	A	0.659	0.373	1.7e-05	0.0205
rs7540530	A	0.58	0.304	2.36e-05	0.0297
rs4845579	C	0.67	0.399	4.39e-05	0.0529
rs949969	G	0.75	0.494	9.17e-05	0.1157
rs670876	G	0.909	0.69	9.38e-05	0.1193
rs1386821	G	0.159	0.025	0.0001	0.1339
rs1891019	T	0.693	0.449	0.0002	0.2619
rs3916566	T	0.205	0.051	0.0002	0.1977
rs6427560	G	0.205	0.051	0.0002	0.1977
rs749966	T	0.205	0.051	0.0002	0.1977
rs2075537	C	0.75	0.519	0.0004	0.4009
rs2494493	C	0.659	0.424	0.0004	0.4178
rs965743	C	0.659	0.424	0.0004	0.4178
rs11265607	G	0.36	0.165	0.0005	0.495
rs7532602	G	0.976	0.816	0.0005	0.4589
rs2056980	G	0.795	0.582	0.0007	0.5901
rs2343479	T	0.727	0.506	0.0007	0.5967
rs4661077	T	0.682	0.456	0.0007	0.5463
rs1503854	G	0.205	0.063	0.0008	0.6462
rs12567211	T	0.614	0.392	0.0009	0.6547
rs6663105	C	0.17	0.044	0.0009	0.6766
rs7552370	T	0.17	0.044	0.0009	0.6766
rs12077793	G	0.261	0.101	0.001	0.7079
rs2017850	T	0.557	0.342	0.001	0.7345
rs1607933	A	0.364	0.177	0.0011	0.7451
rs2208370	A	0.364	0.177	0.0011	0.7451
rs579989	T	0.364	0.177	0.0011	0.7451
rs11809878	C	0.975	0.829	0.0012	0.7581
rs1801274	A	0.83	0.633	0.0012	0.775
rs6665581	C	0.67	0.456	0.0012	0.7755
rs2485462	A	0.807	0.608	0.0013	0.8001
rs508063	A	0.818	0.62	0.0013	0.7894
rs2050887	A	0.784	0.582	0.0014	0.8158
rs2343497	A	0.773	0.57	0.0014	0.8231
rs235864	T	0.727	0.519	0.0014	0.8203
rs10489294	T	0.273	0.114	0.0015	0.8424
rs10888431	C	0.557	0.348	0.0015	0.8368
rs12095851	C	0.557	0.348	0.0015	0.8368
rs3806422	C	0.761	0.557	0.0015	0.8261
rs4661210	G	0.273	0.114	0.0015	0.8424
rs8480	G	0.557	0.348	0.0015	0.8368
rs583578	G	0.364	0.184	0.0017	0.8698
rs7520036	T	0.364	0.184	0.0017	0.8698
rs11265452	G	0.193	0.063	0.0018	0.8833
rs6427627	C	0.386	0.203	0.0018	0.8857
rs849824	A	0.386	0.203	0.0018	0.8857
rs952146	G	0.386	0.203	0.0018	0.8857
rs10158839	C	0.716	0.513	0.0019	0.904
rs2067552	T	0.136	0.032	0.0019	0.903
rs2087549	C	0.136	0.032	0.0019	0.903
rs857691	C	0.705	0.5	0.0019	0.897
rs1194585	G	0.489	0.291	0.002	0.9177
rs357036	A	0.25	0.101	0.002	0.9109
rs4233405	G	0.148	0.038	0.002	0.9161
rs4595351	C	0.148	0.038	0.002	0.9161
rs4657090	A	0.375	0.196	0.0022	0.9293
rs723177	T	0.375	0.196	0.0022	0.9293
rs7551959	G	0.763	0.557	0.0023	0.9381
rs4478801	G	0.273	0.12	0.0025	0.9529
rs4584384	T	0.273	0.12	0.0025	0.9529
rs4845638	T	0.273	0.12	0.0025	0.9529
rs5018567	T	0.273	0.12	0.0025	0.9529
rs6664881	G	0.58	0.38	0.0025	0.9517
rs849832	C	0.455	0.266	0.0026	0.9557
rs1506950	C	0.636	0.437	0.0027	0.9595
rs2284765	A	0.773	0.582	0.0027	0.9588
rs13823	G	1	0.905	0.0029	0.9675
rs454127	A	0.909	0.753	0.0029	0.9682
rs857695	T	0.659	0.462	0.003	0.9718
rs3026943	A	0.443	0.259	0.0032	0.9774
rs3737224	T	0.5	0.31	0.0032	0.979
rs3817772	A	0.75	0.557	0.0032	0.9772
rs6703280	T	0.568	0.373	0.0032	0.9776
rs3817859	A	0.92	0.772	0.0033	0.9813
rs6687866	C	0.375	0.203	0.0033	0.9801
rs12096984	C	0.693	0.5	0.0034	0.9816
rs157880	T	0.318	0.158	0.0034	0.9832
rs517456	C	0.318	0.158	0.0034	0.9832
rs1779995	T	0.705	0.513	0.0035	0.9834
rs4656224	C	0.716	0.525	0.0035	0.9841
rs861409	C	0.705	0.513	0.0035	0.9846
rs2275674	T	0.739	0.551	0.0036	0.9858
rs4657368	A	0.284	0.133	0.0036	0.985
rs2297775	C	0.852	0.684	0.0037	0.9869
rs6657670	T	0.852	0.684	0.0037	0.9869
rs857688	T	0.659	0.468	0.004	0.9909
rs100537	G	0.83	0.658	0.0041	0.9914
rs3790665	C	0.614	0.424	0.0044	0.9931
rs473222	C	0.614	0.424	0.0044	0.9931
rs954280	A	0.148	0.044	0.0044	0.9939
rs10913530	G	0.693	0.506	0.0045	0.9944
rs2020869	A	0.898	0.747	0.0045	0.9944
rs2491088	T	0.807	0.633	0.0045	0.9944
rs1033457	T	0.716	0.532	0.0047	0.9964
rs12406565	A	0.716	0.532	0.0047	0.9964
rs978985	C	0.716	0.532	0.0047	0.9964
rs980467	C	0.716	0.532	0.0047	0.9964
rs6702842	G	0.375	0.209	0.0048	0.9968
rs10753138	C	0.739	0.557	0.0049	0.9972
rs2880058	G	0.75	0.57	0.0049	0.9972
rs3820594	T	0.852	0.69	0.0049	0.9973
rs10489237	C	0.709	0.525	0.0052	0.9976
rs10910863	T	0.318	0.165	0.0053	0.9978
rs6672365	C	0.318	0.165	0.0053	0.9978
rs2268546	A	0.659	0.475	0.0054	0.9978
rs857685	A	0.659	0.475	0.0054	0.9978
rs1214598	G	0.989	0.892	0.0055	0.9981
rs2666826	C	0.83	0.665	0.0055	0.9982
rs2814779	A	0.341	0.184	0.0056	0.9984
rs11205293	C	1	0.918	0.0057	0.9986
rs6688447	C	0.682	0.5	0.0058	0.9986
rs10732962	G	0.568	0.386	0.0059	0.9987
rs11265558	G	0.568	0.386	0.0059	0.9987
rs7517289	C	0.568	0.386	0.0059	0.9987
rs9887956	G	0.614	0.43	0.0059	0.9987
rs1005175	A	0.5	0.323	0.0062	0.9989
rs10737555	C	0.705	0.525	0.0062	0.9989
rs10800548	T	0.705	0.525	0.0062	0.9989
rs2143111	C	0.705	0.525	0.0062	0.9989
rs2421501	G	0.705	0.525	0.0062	0.9989
rs983215	G	0.705	0.525	0.0062	0.9989
rs7524706	G	0.739	0.563	0.0064	0.9991
rs552191	G	0.33	0.177	0.0066	0.9993
rs610587	A	0.33	0.177	0.0066	0.9993
rs10443905	C	0.545	0.367	0.0068	0.9993
rs10913015	T	0.841	0.684	0.007	0.9993
rs1855121	C	0.375	0.215	0.007	0.9993
rs12564670	T	0.932	0.804	0.0071	0.9996
rs1337061	T	0.557	0.38	0.0074	0.9997
rs2048431	A	0.83	0.671	0.0074	0.9997
rs4656988	A	0.568	0.391	0.0076	0.9997
rs1773542	T	0.989	0.899	0.0077	0.9998
rs2076061	G	0.17	0.063	0.0077	0.9998
rs6427494	T	0.432	0.266	0.0077	0.9998
rs7512951	T	0.17	0.063	0.0077	0.9998
rs513287	A	0.614	0.437	0.0078	0.9998
rs2300571	C	0.318	0.171	0.0079	0.9998
rs2223894	G	0.807	0.646	0.008	0.9998
rs4845663	T	0.807	0.646	0.008	0.9998
rs2518569	T	0.341	0.19	0.0082	0.9998
rs11264452	G	0.784	0.62	0.0083	0.9998
rs3795737	T	0.92	0.791	0.0084	0.9998
rs4657139	A	0.75	0.582	0.0085	0.9998
rs6426893	G	0.284	0.146	0.0086	0.9998
rs6672010	T	0.284	0.146	0.0086	0.9998
rs6685323	T	0.284	0.146	0.0086	0.9998
rs1894633	A	0.977	0.88	0.0087	0.9998
rs1046995	C	0.25	0.12	0.0089	0.9998
rs1446960	C	0.739	0.566	0.0089	0.9998
rs2421707	A	0.648	0.475	0.0091	0.9998
rs7891433	T	0.648	0.475	0.0091	0.9998
rs2072739	C	0.42	0.259	0.0093	0.9999
rs2207190	A	0.841	0.69	0.0093	0.9998
rs3856264	T	0.557	0.385	0.0094	0.9999
rs857721	T	0.659	0.487	0.0095	0.9999
rs857725	T	0.659	0.487	0.0095	0.9999
rs12406353	C	0.102	0.025	0.0097	1
rs1394066	A	0.909	0.778	0.0097	1
rs1503815	C	0.909	0.778	0.0097	1
rs4233365	A	0.557	0.386	0.0098	1
rs4523530	T	0.557	0.386	0.0098	1
rs1604783	C	0.352	0.203	0.0099	1
rs6664958	A	0.125	0.038	0.0099	1
rs2477972	G	0.114	0.032	0.01	1
rs1001360	G	0.614	0.442	0.0102	1
rs6698296	T	0.489	0.323	0.0103	1
rs365522	C	0.693	0.525	0.0104	1
rs10494267	T	0.523	0.354	0.0105	1
rs878180	T	0.807	0.652	0.0105	1
rs4639752	A	0.193	0.082	0.0108	1
rs4657039	A	0.864	0.722	0.0108	1
rs6681207	C	0.193	0.082	0.0108	1
rs7556449	G	0.193	0.082	0.0108	1
rs545833	T	0.581	0.411	0.011	1
rs4661034	A	0.773	0.614	0.0111	1
rs544617	A	0.761	0.601	0.0111	1
rs7532282	C	0.739	0.576	0.0111	1
rs3811411	G	0.58	0.411	0.0113	1
rs4246529	C	0.92	0.797	0.0114	1
rs4255378	A	0.92	0.797	0.0114	1
rs6427190	A	0.92	0.797	0.0114	1
rs9297	G	0.92	0.797	0.0114	1
rs3796502	T	0.852	0.709	0.0116	1
rs951490	T	0.955	0.848	0.0117	1
rs2421910	T	0.841	0.696	0.0122	1
rs6427405	T	0.182	0.076	0.0122	1
rs12744132	T	0.821	0.671	0.0127	1
rs10908481	G	0.83	0.684	0.0128	1
rs1930635	G	0.42	0.266	0.0128	1
rs7541060	T	0.83	0.684	0.0128	1
rs2790051	G	0.909	0.785	0.013	1
rs6427632	C	0.909	0.785	0.013	1
rs704853	G	0.909	0.785	0.013	1
rs1342940	C	0.227	0.109	0.0134	1
rs1935886	C	0.523	0.361	0.0136	1
rs2016059	T	0.17	0.07	0.0137	1
rs734073	C	0.807	0.658	0.0137	1
rs1984285	G	0.489	0.329	0.0138	1
rs4657542	G	0.375	0.228	0.0138	1
rs703111	A	0.716	0.557	0.0141	1
rs2421814	A	0.784	0.633	0.0142	1
rs347298	A	0.625	0.462	0.0142	1
rs2879130	C	0.727	0.57	0.0143	1
rs3738591	G	0.761	0.608	0.0145	1
rs1417806	C	0.273	0.146	0.015	1
rs10494336	A	0.239	0.12	0.0159	1
rs12608	C	0.545	0.386	0.0159	1
rs2280989	A	0.545	0.386	0.0159	1
rs6660565	A	0.295	0.165	0.0159	1
rs6664426	C	0.545	0.386	0.0159	1
rs10158534	G	0.386	0.241	0.016	1
rs10489209	C	0.548	0.386	0.016	1
rs759328	C	0.386	0.241	0.016	1
rs7540713	C	0.886	0.759	0.0161	1
rs10157801	G	0.917	0.797	0.0164	1
rs2223295	G	0.511	0.354	0.0165	1
rs822431	G	0.477	0.323	0.0166	1
rs1509031	C	0.148	0.057	0.0168	1
rs2769275	G	0.977	0.892	0.0169	1
rs883905	A	0.966	0.873	0.0169	1
rs6680284	G	0.557	0.399	0.017	1
rs6679776	C	0.512	0.354	0.0171	1
rs6427327	G	0.818	0.677	0.0173	1
rs7552906	A	0.42	0.272	0.0173	1
rs10919238	C	0.875	0.747	0.0175	1
rs10919242	C	0.875	0.747	0.0175	1
rs1553608	T	0.568	0.41	0.0176	1
rs2242577	A	0.807	0.665	0.0178	1
rs1045253	A	0.795	0.652	0.0182	1
rs11264345	A	0.798	0.652	0.0182	1
rs9628662	G	0.795	0.652	0.0182	1
rs4303055	C	0.955	0.856	0.0183	1
rs12133777	G	0.227	0.114	0.0184	1
rs164041	C	0.136	0.051	0.0184	1
rs2188107	G	0.227	0.114	0.0184	1
rs6427437	A	0.227	0.114	0.0184	1
rs7553007	A	0.727	0.576	0.0185	1
rs876537	T	0.727	0.576	0.0185	1
rs2027471	A	0.739	0.589	0.0186	1
rs10494303	G	0.284	0.158	0.0187	1
rs10888557	G	0.864	0.734	0.0187	1
rs503832	C	0.864	0.734	0.0187	1
rs7877	T	0.307	0.177	0.0194	1
rs1337060	A	0.536	0.38	0.0198	1
rs2343505	C	0.852	0.722	0.0198	1
rs10489214	C	0.897	0.772	0.0201	1
rs2241111	T	0.92	0.81	0.0203	1
rs581753	G	0.591	0.437	0.0204	1
rs10798391	T	0.409	0.266	0.0206	1
rs2143934	A	0.409	0.266	0.0206	1
rs2792248	G	0.409	0.266	0.0206	1
rs10908465	T	0.841	0.709	0.0208	1
rs11264367	C	0.841	0.709	0.0208	1
rs11264369	T	0.841	0.709	0.0208	1
rs11264372	G	0.841	0.709	0.0208	1
rs12041534	T	0.841	0.709	0.0208	1
rs5005770	G	0.841	0.709	0.0208	1
rs1111102	T	0.216	0.108	0.0212	1
rs1998977	C	0.886	0.766	0.0212	1
rs3753383	G	0.216	0.108	0.0212	1
rs4657468	G	0.67	0.519	0.0213	1
rs4656994	A	0.511	0.361	0.0215	1
rs4657140	T	0.714	0.563	0.0215	1
rs1387355	G	0.386	0.247	0.0217	1
rs3795331	G	0.955	0.861	0.0218	1
rs1052067	A	0.273	0.152	0.0219	1
rs3818807	A	0.477	0.329	0.0219	1
rs6676	A	0.477	0.329	0.0219	1
rs1149386	C	0.977	0.897	0.022	1
rs2165090	C	0.693	0.544	0.0225	1
rs857788	A	0.693	0.544	0.0225	1
rs7537265	T	0.295	0.171	0.0227	1
rs3737599	T	0.705	0.557	0.0229	1
rs2501343	G	0.966	0.88	0.0232	1
rs593479	C	0.523	0.373	0.0232	1
rs7512106	T	0.523	0.373	0.0232	1
rs857680	A	0.523	0.373	0.0232	1
rs9425291	G	0.966	0.88	0.0232	1
rs1078699	C	0.795	0.658	0.0234	1
rs6676862	C	0.977	0.899	0.0234	1
rs1419062	A	0.727	0.582	0.0236	1
rs1470515	T	0.727	0.582	0.0236	1
rs733191	C	0.784	0.646	0.0237	1
rs16832617	C	0.455	0.31	0.0239	1
rs821427	T	0.773	0.633	0.0239	1
rs1229430	T	0.75	0.608	0.024	1
rs2229857	C	0.779	0.639	0.0242	1
rs3766387	A	0.279	0.158	0.0244	1
rs3767466	G	0.205	0.101	0.0245	1
rs7529003	G	0.618	0.462	0.025	1
rs2791138	T	0.17	0.077	0.0253	1
rs4661037	T	0.386	0.25	0.0255	1
rs1556488	G	0.852	0.728	0.0257	1
rs6700734	G	0.159	0.07	0.026	1
rs7547054	T	0.31	0.184	0.026	1
rs857719	T	0.659	0.508	0.0262	1
rs857863	G	0.932	0.831	0.0262	1
rs10800531	T	0.659	0.513	0.0264	1
rs12043131	A	0.352	0.222	0.0265	1
rs12724079	T	0.841	0.715	0.0269	1
rs742057	C	0.841	0.715	0.0269	1
rs4656811	T	0.409	0.272	0.0275	1
rs6674502	G	0.602	0.456	0.0275	1
rs7521802	T	0.409	0.272	0.0275	1
rs926442	T	0.409	0.272	0.0275	1
rs2188102	C	0.227	0.12	0.0276	1
rs4656284	A	0.227	0.12	0.0276	1
rs961562	C	0.227	0.12	0.0276	1
rs6657314	C	0.511	0.367	0.0279	1
rs7531971	T	0.511	0.367	0.0279	1
rs926268	T	0.511	0.367	0.0279	1
rs151607	C	0.193	0.095	0.0281	1
rs7538490	T	0.557	0.411	0.0283	1
rs3124316	A	0.443	0.304	0.0284	1
rs7535322	A	0.443	0.304	0.0284	1
rs6671171	A	0.477	0.335	0.0285	1
rs822436	C	0.477	0.335	0.0285	1
rs10918342	A	0.818	0.69	0.0287	1
rs4656993	G	0.976	0.899	0.0288	1
rs10919532	C	0.386	0.253	0.029	1
rs721756	A	0.386	0.253	0.029	1
rs1541247	G	0.148	0.063	0.0292	1
rs2347804	C	0.148	0.063	0.0292	1
rs10918057	G	0.802	0.671	0.0294	1
rs2793845	T	0.807	0.677	0.0294	1
rs10752861	G	0.955	0.867	0.0296	1
rs4641331	C	0.955	0.867	0.0296	1
rs1578032	C	0.875	0.759	0.0297	1
rs4534357	A	0.716	0.576	0.0297	1
rs1419074	C	0.25	0.139	0.0298	1
rs3180018	T	0.795	0.665	0.0299	1
rs858545	C	0.795	0.665	0.0299	1
rs2071921	C	0.727	0.589	0.03	1
rs4656207	T	0.523	0.38	0.03	1
rs8179271	A	0.784	0.652	0.0302	1
rs1572382	G	0.364	0.234	0.0303	1
rs1998651	T	0.364	0.234	0.0303	1
rs2275204	C	0.477	0.335	0.0303	1
rs1552902	C	0.773	0.639	0.0305	1
rs3766927	C	0.773	0.639	0.0305	1
rs4845384	G	0.773	0.639	0.0305	1
rs6694602	G	0.761	0.627	0.0305	1
rs2076320	C	0.273	0.158	0.0311	1
rs3795324	A	0.636	0.494	0.0312	1
rs2281959	A	0.864	0.747	0.0315	1
rs12045761	A	0.698	0.557	0.0316	1
rs539482	G	0.936	0.835	0.0316	1
rs10799906	G	0.318	0.196	0.0317	1
rs1105238	C	0.58	0.437	0.0317	1
rs1196349	A	0.756	0.62	0.0317	1
rs821405	G	0.966	0.886	0.0317	1
rs12079579	G	0.929	0.829	0.0319	1
rs7523890	C	0.25	0.139	0.0319	1
rs3766385	T	0.216	0.114	0.032	1
rs951781	T	0.216	0.114	0.032	1
rs2284759	C	0.182	0.089	0.0322	1
rs4233367	C	0.977	0.905	0.0323	1
rs7516231	T	0.487	0.342	0.033	1
rs1336147	C	0.5	0.361	0.0333	1
rs4971131	C	0.5	0.361	0.0333	1
rs884891	G	0.5	0.361	0.0333	1
rs2999850	A	0.432	0.297	0.0337	1
rs858789	A	0.333	0.209	0.0338	1
rs10908470	G	0.841	0.722	0.0345	1
rs11264375	C	0.841	0.722	0.0345	1
rs12079134	G	0.841	0.722	0.0345	1
rs12746592	A	0.841	0.722	0.0345	1
rs1360554	C	0.841	0.722	0.0345	1
rs1886905	T	0.841	0.722	0.0345	1
rs3892792	T	0.841	0.722	0.0345	1
rs796694	A	0.239	0.133	0.0347	1
rs2737703	C	0.83	0.709	0.0356	1
rs6691655	T	0.92	0.823	0.0356	1
rs2049922	G	0.511	0.373	0.0358	1
rs3738813	C	0.511	0.373	0.0358	1
rs10800100	A	0.693	0.557	0.0361	1
rs6672881	T	0.693	0.557	0.0361	1
rs1200160	G	0.125	0.051	0.0362	1
rs3766044	G	0.125	0.051	0.0362	1
rs2661337	G	0.261	0.152	0.0363	1
rs2661338	C	0.261	0.152	0.0363	1
rs933489	C	0.614	0.475	0.0365	1
rs2479383	T	0.705	0.57	0.0368	1
rs4620533	G	0.803	0.671	0.0368	1
rs751258	C	0.705	0.57	0.0368	1
rs4233413	T	0.17	0.082	0.0369	1
rs7365128	T	0.17	0.082	0.0369	1
rs11204819	C	0.716	0.582	0.0374	1
rs4971047	G	0.716	0.582	0.0374	1
rs6684333	A	0.716	0.582	0.0374	1
rs12075411	C	0.597	0.449	0.0375	1
rs1052176	T	0.795	0.671	0.0379	1
rs1057756	A	0.795	0.671	0.0379	1
rs11264355	G	0.795	0.671	0.0379	1
rs2236863	A	0.795	0.671	0.0379	1
rs3020781	G	0.795	0.671	0.0379	1
rs4971072	G	0.795	0.671	0.0379	1
rs932972	A	0.795	0.671	0.0379	1
rs1475231	C	0.568	0.43	0.0381	1
rs6427380	C	0.568	0.43	0.0381	1
rs2205699	A	0.523	0.386	0.0382	1
rs986362	G	0.705	0.571	0.0384	1
rs3767342	C	0.295	0.177	0.0389	1
rs6690388	T	0.909	0.81	0.0395	1
rs2761186	C	0.955	0.873	0.0398	1
rs2819531	C	0.955	0.873	0.0398	1
rs4244191	C	0.955	0.873	0.0398	1
rs3766364	G	0.114	0.044	0.0399	1
rs347313	A	0.864	0.753	0.0405	1
rs857857	T	0.932	0.842	0.0414	1
rs2940675	C	0.341	0.222	0.0418	1
rs11807206	A	0.659	0.525	0.042	1
rs1933091	G	0.591	0.456	0.042	1
rs704852	C	0.159	0.076	0.042	1
rs7551218	G	0.159	0.076	0.042	1
rs2207188	A	0.852	0.741	0.0424	1
rs7542129	T	0.837	0.722	0.0425	1
rs2753260	C	0.193	0.101	0.0426	1
rs10800362	T	0.318	0.203	0.0429	1
rs1073940	C	0.545	0.411	0.0431	1
rs3006448	A	0.898	0.797	0.0431	1
rs3767478	G	0.898	0.797	0.0431	1
rs882976	A	0.545	0.411	0.0431	1
rs6427247	G	0.432	0.304	0.0435	1
rs6696888	G	0.841	0.728	0.0439	1
rs2025202	A	0.274	0.165	0.0441	1
rs12731991	A	0.977	0.911	0.0446	1
rs6695654	A	0.977	0.911	0.0446	1
rs2180748	T	0.375	0.253	0.045	1
rs1006390	T	0.83	0.715	0.0453	1
rs6424865	A	0.511	0.38	0.0454	1
rs6700298	A	0.557	0.424	0.0456	1
rs2276405	T	0.091	0.032	0.0464	1
rs915178	C	0.216	0.12	0.0466	1
rs858815	C	0.409	0.285	0.0468	1
rs12033967	A	0.443	0.316	0.0474	1
rs2341473	A	0.443	0.316	0.0474	1
rs4657210	G	0.943	0.861	0.0474	1
rs6427635	C	0.443	0.316	0.0474	1
rs4656256	A	0.727	0.601	0.0475	1
rs8658	C	0.739	0.614	0.048	1
rs7549089	C	0.917	0.823	0.0481	1
rs10494274	G	0.784	0.665	0.0483	1
rs3431	C	0.784	0.665	0.0483	1
rs4275453	T	0.784	0.665	0.0483	1
rs1330384	A	0.523	0.392	0.0484	1
rs3830180	A	0.773	0.652	0.0485	1
rs2075163	G	0.33	0.215	0.0489	1
rs1829684	T	0.239	0.139	0.0491	1
rs2501353	T	0.875	0.772	0.0492	1
rs6427133	A	0.636	0.506	0.0493	1
rs6427174	T	0.845	0.734	0.0497	1
