# Supplementary material for: An evaluation of the performance of HapMap SNP data in a Shanghai Chinese population: Analyses of allele frequency, linkage disequilibrium pattern and tagging SNPs transferability on chromosome 1q21-q25
Source: BMC Genet. 2008 Feb 27;9:19. doi: 10.1186/1471-2156-9-19 (PMC2292209; doi:10.1186/1471-2156-9-19)
Supplement: Additional File 3 — Information of SNPs analyzed in the study. The data included the rs number, alleles and counts of each genotypes of the SNPs analyzed in the study. [file 1471-2156-9-19-S3.xls]

## Sheet: Sheet1
rs number	position	alleles	AA	Aa	aa
rs943637	148096092	C/T	40	32	8
rs1056847	148101245	C/T	35	32	13
rs5022636	148108134	A/G	34	29	17
rs2769275	148114932	C/G	63	17	0
rs7552906	148126847	A/G	42	32	6
rs2800946	148138128	C/T	40	35	5
rs744536	148141867	A/T	32	37	11
rs2769267	148146240	C/T	40	35	5
rs10788804	148150861	A/G	32	34	14
rs2769264	148157814	A/C	43	27	10
rs1752380	148160819	A/G	44	27	9
rs6684085	148170406	C/T	28	35	17
rs7172	148185211	A/G	49	29	2
rs2479383	148187098	C/T	28	34	18
rs2274535	148192323	A/G	49	29	2
rs3748550	148197806	C/T	28	36	16
rs11204807	148202614	C/G	49	29	2
rs2274533	148208855	C/T	49	29	2
rs6587577	148215118	A/G	28	36	16
rs7546151	148219448	A/C	28	36	16
rs11578888	148220766	A/G	49	29	2
rs4528122	148226863	C/T	49	29	2
rs4971047	148243124	C/G	28	36	16
rs11204819	148249014	C/T	28	36	16
rs6684333	148250663	A/C	28	36	16
rs11204824	148257406	A/G	28	36	16
rs1342929	148262211	C/T	48	29	3
rs11204827	148269621	C/G	47	30	3
rs11204828	148271266	C/T	47	30	3
rs2211435	148285044	G/T	50	27	3
rs1547832	148290266	A/G	50	27	3
rs7552458	148301855	G/T	49	27	4
rs1573130	148310213	A/G	51	26	3
rs2298167	148312804	C/T	51	26	3
rs6673116	148317851	C/T	22	45	13
rs3811411	148324341	G/T	29	37	14
rs2337360	148327676	A/G	67	13	0
rs6587597	148333804	A/G	23	45	12
rs11204847	148337608	A/G	66	14	0
rs11204848	148342991	C/T	23	45	12
rs4132646	148347215	G/T	23	45	12
rs3748606	148365445	A/T	53	24	3
rs10494267	148366991	C/T	36	32	12
rs1935886	148373226	C/G	35	33	12
rs4394658	148381809	C/G	72	7	1
rs1196360	148392735	G/T	49	29	2
rs1891588	148410733	C/G	53	26	1
rs1196349	148419450	A/T	32	34	14
rs6702842	148421169	A/G	50	27	3
rs2337558	148434289	G/T	29	38	13
rs6701385	148440186	A/G	76	4	0
rs1211981	148445719	A/G	29	38	13
rs1607933	148465342	A/G	53	26	1
rs6687866	148466385	A/C	50	28	2
rs1308137	148481368	A/C	28	39	13
rs3466	148485731	C/T	64	16	0
rs1308152	148492514	C/T	31	37	12
rs7537265	148499313	G/T	54	25	1
rs878775	148500667	C/G	52	28	0
rs6696250	148508344	C/T	52	28	0
rs6587615	148512546	C/T	52	28	0
rs6587617	148517065	C/G	53	27	0
rs2017850	148528352	A/G	33	40	7
rs12095851	148537313	C/T	32	41	7
rs10888431	148541427	C/T	32	41	7
rs8480	148546408	A/C	32	41	7
rs12066445	148553493	A/G	62	17	1
rs3790514	148557241	A/G	61	18	1
rs1781421	148560806	A/G	47	30	3
rs6681093	148568357	C/G	61	18	1
rs4845355	148572112	G/T	49	28	3
rs4845579	148583211	C/T	29	39	12
rs9017	148591756	A/G	32	40	8
rs939595	148596761	A/C	61	19	0
rs7540530	148603931	A/G	38	35	7
rs949969	148605887	C/T	19	43	18
rs7540799	148610766	C/T	61	16	3
rs3811419	148618892	C/T	61	17	2
rs4845366	148621937	C/G	59	16	5
rs998454	148631071	A/G	38	37	5
rs7524706	148635585	C/G	25	40	15
rs2879130	148643171	C/T	25	41	14
rs2087549	148647261	C/T	75	5	0
rs13320	148659590	A/G	25	37	18
rs7523082	148661199	A/T	24	38	18
rs6587629	148668229	C/T	76	4	0
rs7532721	148673136	C/T	75	5	0
rs4845393	148677340	A/G	76	4	0
rs10788816	148681171	C/T	76	4	0
rs1873312	148689440	G/T	76	4	0
rs6587630	148696346	A/G	75	5	0
rs3007711	148710450	G/T	27	38	15
rs3007670	148710689	G/T	27	38	15
rs1387833	148720146	G/T	27	37	16
rs1490189	148723327	G/T	27	37	16
rs2279501	148730466	C/G	30	39	11
rs2279502	148730725	A/G	30	39	11
rs2932586	148735881	A/G	30	39	11
rs2932584	148741298	G/T	75	5	0
rs2932580	148747150	C/G	32	40	8
rs1602245	148754515	A/G	76	4	0
rs971887	148756570	C/T	32	40	8
rs2999515	148760904	C/G	76	4	0
rs1387835	148767965	A/G	76	4	0
rs3791153	148771217	C/T	32	40	8
rs12083193	148775762	C/G	32	40	8
rs3007708	148780909	G/T	30	39	11
rs2999534	148789143	C/T	31	39	10
rs2999535	148791360	A/G	75	5	0
rs994974	148796538	C/T	76	4	0
rs3007671	148812420	G/T	73	7	0
rs2999547	148815736	A/C	75	5	0
rs3007680	148829498	A/G	43	30	7
rs6680866	148836062	A/G	35	37	8
rs4333848	148841634	A/C	42	28	10
rs3007684	148847503	G/T	38	32	10
rs3124316	148855585	A/C	40	31	9
rs3001979	148863131	C/T	75	5	0
rs1496037	148875823	A/G	77	3	0
rs6656899	148883545	A/G	42	31	7
rs9050	148892387	G/T	72	8	0
rs1496041	148901678	A/G	32	35	13
rs11588437	148919926	A/C	32	35	13
rs3001978	148939540	C/T	36	32	12
rs10494274	148945943	C/G	35	36	9
rs1496036	148953089	A/G	36	32	12
rs10494273	148958945	A/T	79	1	0
rs1496042	148972846	A/G	21	45	14
rs1496050	148976622	C/T	22	47	11
rs11204934	148989921	A/C	24	47	9
rs2291770	148992865	C/G	24	47	9
rs1496045	148997777	A/G	24	47	9
rs1390488	149012573	C/T	24	46	10
rs2132418	149027856	C/T	24	47	9
rs11204949	149032870	A/C	24	45	11
rs10443208	149039456	A/T	75	5	0
rs12043679	149044499	A/C	28	40	12
rs12746239	149059799	A/G	24	46	10
rs7555434	149069998	A/G	24	47	9
rs11204971	149072151	A/G	24	45	11
rs2184951	149086241	G/T	24	46	10
rs11582620	149099199	A/G	62	18	0
rs11204980	149109264	C/G	24	46	10
rs3126085	149113890	A/G	24	46	10
rs3126091	149120411	C/T	24	47	9
rs3126095	149122756	A/G	24	46	10
rs3120667	149131234	A/G	23	40	17
rs12568784	149136205	G/T	25	38	17
rs10788835	149144018	C/T	22	41	17
rs1858485	149147603	C/T	23	41	16
rs941935	149152561	C/T	24	40	16
rs12029633	149160476	A/C	22	41	17
rs1923506	149172773	A/T	22	42	16
rs11204998	149178728	A/C	22	42	16
rs2146119	149181971	C/T	22	42	16
rs1923509	149193201	A/G	28	42	10
rs1923493	149197276	G/T	28	42	10
rs3753444	149200940	C/G	28	42	10
rs726865	149213128	C/T	25	46	9
rs11205002	149216412	G/T	48	29	3
rs4845768	149228546	C/T	50	27	3
rs1885529	149234119	A/G	50	27	3
rs1923497	149236496	A/G	73	6	1
rs4845771	149243753	C/T	50	28	2
rs6587675	149251039	A/G	30	38	12
rs2146116	149255882	A/G	30	38	12
rs2203891	149263064	A/G	73	6	1
rs908922	149267664	A/G	48	28	4
rs1885531	149293306	A/C	48	28	4
rs3753451	149298300	A/C	44	28	8
rs1053590	149301501	C/T	44	28	8
rs493133	149306948	C/G	43	29	8
rs526099	149310884	A/G	43	29	8
rs4845443	149320229	A/G	43	29	8
rs578382	149327127	C/T	43	29	8
rs564107	149332368	C/T	42	30	8
rs7530609	149339885	A/C	42	30	8
rs1988805	149344568	A/C	42	30	8
rs4845792	149350228	G/T	41	31	8
rs7516108	149355302	C/T	23	40	17
rs10888502	149359066	C/G	33	39	8
rs4112788	149364349	C/T	21	45	14
rs4845313	149365534	A/C	45	32	3
rs1886734	149404215	G/T	22	44	14
rs6700158	149405901	G/T	22	44	14
rs4845459	149416915	A/C	22	44	14
rs10127507	149421635	A/G	39	33	8
rs1325508	149425983	A/G	41	32	7
rs942826	149430854	C/T	41	32	7
rs908929	149437995	A/G	41	32	7
rs1332497	149445506	C/T	41	32	7
rs1853805	149462187	A/T	40	32	8
rs11205073	149467458	A/C	40	32	8
rs1332509	149473819	A/T	40	32	8
rs7543194	149487293	C/T	40	32	8
rs1412541	149491288	A/G	78	2	0
rs12754243	149498098	C/T	78	2	0
rs1332498	149503521	C/T	59	18	3
rs873775	149505545	G/T	59	18	3
rs1888963	149514314	C/T	51	25	4
rs4845473	149522529	G/T	76	4	0
rs16834421	149525820	A/G	37	30	13
rs10888515	149532560	C/G	33	30	17
rs1332506	149537126	C/T	28	34	18
rs4845479	149543289	C/T	28	34	18
rs2297487	149547463	C/T	34	32	14
rs11205102	149560199	A/G	29	34	17
rs4845322	149560963	A/G	29	35	16
rs2339381	149566871	A/G	76	4	0
rs1034109	149572751	C/T	28	35	17
rs6694602	149586978	A/G	33	35	12
rs877656	149591890	A/T	29	38	13
rs7524281	149596328	A/C	40	32	8
rs7517755	149609522	C/T	53	26	1
rs3737861	149664011	G/T	29	39	12
rs4845492	149666475	C/G	29	37	14
rs2339385	149672667	C/G	60	20	0
rs6587709	149675539	A/G	60	20	0
rs11583382	149687169	A/G	32	41	7
rs1854779	149693745	A/G	32	38	10
rs2229496	149695683	A/G	32	38	10
rs3845340	149702734	C/T	30	38	12
rs6663448	149707700	A/G	61	18	1
rs11577384	149712801	C/T	61	18	1
rs11590369	149716676	C/G	61	18	1
rs756303	149721295	A/G	43	30	7
rs2050674	149726429	C/G	43	30	7
rs11576457	149731629	C/T	61	18	1
rs2066004	149735969	A/G	47	29	4
rs6690549	149743499	C/T	34	37	9
rs4845501	149750474	A/G	34	37	9
rs883810	149754418	A/G	28	44	8
rs2879490	149760236	A/G	31	42	7
rs1415957	149761982	A/G	31	42	7
rs1999886	149768595	A/G	32	40	8
rs1611762	149770905	A/C	28	42	10
rs2225919	149782676	A/G	28	42	10
rs4240868	149794672	A/G	32	40	8
rs2339491	149798395	C/T	32	40	8
rs10494284	149811447	A/T	74	6	0
rs3806222	149815679	C/T	29	43	8
rs407448	149820577	C/T	32	40	8
rs1890285	149828469	C/T	29	43	8
rs12046394	149837707	A/C	17	50	13
rs454245	149845052	A/C	32	40	8
rs581447	149846342	C/T	32	40	8
rs310098	149850536	C/T	18	49	13
rs440598	149857806	C/T	32	40	8
rs662506	149861459	A/C	32	40	8
rs377182	149866464	G/T	18	49	13
rs4110998	149872874	A/G	17	49	14
rs3843257	149878360	G/T	40	36	4
rs635505	149884054	A/T	17	46	17
rs310131	149887291	A/C	22	47	11
rs1500941	149900734	A/G	22	40	18
rs2928	149925879	G/T	21	41	18
rs499893	149940953	A/G	24	41	15
rs7411939	149945830	C/T	24	39	17
rs494052	149952110	A/G	34	38	8
rs523771	149957115	A/G	54	25	1
rs943139	149976450	C/T	65	14	1
rs1831238	149982595	A/G	14	53	13
rs4845529	149987434	C/G	60	18	2
rs1410858	149995189	A/C	73	7	0
rs1410859	150003010	A/G	66	13	1
rs1329098	150005941	C/T	72	8	0
rs1410862	150011530	A/C	72	8	0
rs10888541	150022661	A/G	43	32	5
rs4845532	150025563	A/C	23	43	14
rs1926234	150031050	A/G	26	39	15
rs1329097	150037195	A/T	25	35	20
rs943967	150044949	A/G	25	35	20
rs4559442	150049297	C/T	26	36	18
rs2094637	150052994	G/T	25	35	20
rs821405	150058155	C/T	63	16	1
rs12060071	150060829	A/G	70	10	0
rs1865233	150066495	C/T	70	10	0
rs2916238	150073784	C/T	57	20	3
rs6587735	150078600	A/G	62	15	3
rs1347251	150082257	A/T	44	30	6
rs821427	150089050	A/G	33	35	12
rs843971	150090496	A/G	21	41	18
rs2987763	150099107	A/T	60	19	1
rs3006440	150108680	A/G	60	19	1
rs957195	150112447	C/T	60	19	1
rs1655310	150117003	C/T	22	42	16
rs3006448	150127226	A/C	51	26	3
rs10888557	150138123	C/G	42	34	4
rs1560832	150148457	C/T	20	46	14
rs3014875	150151824	A/G	60	17	3
rs3006475	150157709	A/C	67	13	0
rs3006476	150162183	A/C	67	13	0
rs2916218	150166242	C/T	67	13	0
rs11205279	150171758	C/T	67	13	0
rs3006488	150175580	A/G	67	13	0
rs3014807	150181093	G/T	67	13	0
rs11205293	150191656	C/T	67	13	0
rs3006412	150203615	C/G	60	18	2
rs3006423	150214737	C/T	58	21	1
rs16835308	150217881	C/T	58	21	1
rs2026604	150221904	A/G	24	38	18
rs3006430	150233548	A/G	36	38	6
rs3125230	150238145	G/T	24	38	18
rs715755	150241490	G/T	24	38	18
rs3006433	150246765	C/T	36	38	6
rs1998844	150254333	C/T	36	37	7
rs2986214	150259034	A/G	36	37	7
rs2038927	150262303	G/T	26	35	19
rs1024274	150265548	A/G	24	38	18
rs2026563	150271681	A/G	37	36	7
rs4845550	150285629	A/G	59	21	0
rs4845552	150293071	A/G	61	19	0
rs2274739	150425206	C/T	46	30	4
rs3828031	150430205	A/C	46	30	4
rs7934	150431839	A/G	46	30	4
rs913861	150435293	A/G	45	31	4
rs4845563	150442099	A/G	44	31	5
rs7345	150447131	A/C	44	32	4
rs10797096	150453738	A/G	45	31	4
rs9661993	150469478	C/G	46	31	3
rs7543790	150483386	C/T	77	3	0
rs7541193	150485320	G/T	54	25	1
rs6427005	150491170	G/T	51	27	2
rs4845353	150496813	C/T	24	38	18
rs7545253	150509054	C/T	26	40	14
rs6698058	150516086	C/T	26	38	16
rs9426891	150527491	C/T	25	39	16
rs6427268	150533763	A/G	27	41	12
rs6675978	150556307	C/T	42	31	7
rs6682411	150560689	C/T	80	0	0
rs6690619	150578472	C/T	75	5	0
rs1139620	150590921	A/G	75	5	0
rs4363451	150603574	C/T	41	33	6
rs4596938	150607770	C/T	75	5	0
rs6690242	150614171	C/T	37	35	8
rs7512766	150623637	C/T	41	32	7
rs12129468	150635017	A/T	75	5	0
rs4612664	150635746	C/T	41	32	7
rs4520447	150642462	C/T	41	32	7
rs11587151	150650254	C/T	41	32	7
rs12042989	150655361	A/G	41	32	7
rs11590099	150661281	C/T	41	32	7
rs7522030	150667109	C/T	75	5	0
rs7537691	150671793	C/T	41	32	7
rs11264532	150678609	A/G	41	32	7
rs12401565	150683019	A/G	41	32	7
rs11264573	150690048	A/G	75	5	0
rs4845583	150696954	C/T	41	32	7
rs11581644	150704061	A/G	41	32	7
rs10494303	150706096	C/T	58	19	3
rs10127484	150714053	A/G	75	5	0
rs1572788	150716956	C/T	42	31	7
rs2252508	150726843	C/T	75	5	0
rs11264680	150739151	C/T	42	31	7
rs10908558	150740343	C/T	42	31	7
rs6724	150745285	C/G	42	31	7
rs11264736	150752203	C/T	75	5	0
rs12403956	150756152	A/G	42	32	6
rs6701341	150787694	C/T	43	32	5
rs6672856	150799192	C/T	43	32	5
rs11264871	150803963	A/C	43	32	5
rs12048137	150805807	G/T	43	32	5
rs11264886	150810419	A/G	43	32	5
rs2790690	150872449	G/T	68	12	0
rs4459102	150881269	C/T	19	43	18
rs7521047	150889439	C/T	68	12	0
rs11265099	150894030	A/G	43	32	5
rs11265122	150900106	C/T	26	41	13
rs4845597	150902511	C/T	26	41	13
rs12405309	150910181	G/T	26	41	13
rs4845363	150918089	C/T	26	41	13
rs6667928	150927778	C/T	26	41	13
rs7535778	150932052	A/C	22	45	13
rs4521985	150936596	A/G	22	43	15
rs3935419	150944943	C/T	26	40	14
rs4845364	150954981	A/G	68	12	0
rs4620534	150963521	A/C	27	38	15
rs11265251	150970163	C/T	19	42	19
rs3811454	150977212	G/T	54	25	1
rs4364874	150980861	A/C	74	6	0
rs6719	150992752	C/T	20	41	19
rs11265299	150998549	C/G	22	43	15
rs10908751	151000378	C/T	74	6	0
rs2879788	151017383	A/T	20	41	19
rs3828076	151023775	A/G	22	43	15
rs1194580	151032558	A/C	74	6	0
rs2340473	151038417	C/T	20	41	19
rs1194603	151041360	C/T	74	6	0
rs2220390	151046089	C/T	74	6	0
rs1194596	151051456	A/G	20	40	20
rs1044013	151056188	A/G	20	40	20
rs7521837	151065933	C/T	75	5	0
rs1760802	151072348	C/G	20	40	20
rs12043131	151076869	A/G	48	29	3
rs3103309	151083950	A/G	68	12	0
rs3916566	151095219	A/G	72	8	0
rs11265530	151098125	A/G	51	27	2
rs6427560	151100760	A/G	71	8	0
rs6672010	151105234	C/T	57	21	1
rs6685323	151108665	C/T	58	21	1
rs767804	151123568	A/C	61	18	0
rs749966	151127481	A/G	72	8	0
rs1194585	151131637	C/T	35	42	2
rs1194589	151138375	A/G	75	4	0
rs6698881	151145745	A/T	54	24	2
rs7552370	151153394	C/T	72	7	0
rs6701309	151157008	C/G	80	0	0
rs6663105	151160023	C/G	73	7	0
rs1889313	151164790	A/C	53	24	2
rs11265607	151170751	A/G	56	22	2
rs6427627	151172252	C/T	49	28	2
rs952146	151182001	A/G	49	28	2
rs4845617	151190971	A/G	21	43	16
rs1386821	151195122	A/C	75	4	0
rs4075015	151202269	A/T	24	41	14
rs7518199	151220492	A/C	27	36	16
rs4553185	151224028	C/T	22	38	20
rs4845623	151228850	A/G	26	37	16
rs4845625	151235140	C/T	26	33	20
rs4129267	151239337	C/T	30	33	16
rs8192284	151240043	A/C	30	34	16
rs4329505	151245493	C/T	73	6	1
rs7526293	151257282	C/T	62	16	1
rs14021	151265277	C/T	75	4	1
rs4474240	151270928	A/C	74	4	1
rs4478801	151277645	A/G	63	13	3
rs5018567	151293391	C/T	63	13	3
rs4845638	151303342	A/T	63	13	3
rs4584384	151308770	C/T	63	13	3
rs7556449	151318959	A/G	68	11	1
rs4639752	151322047	A/T	67	11	1
rs6681207	151330290	C/T	68	11	1
rs7539745	151339487	C/G	71	8	1
rs4845652	151351278	C/T	71	7	2
rs2072659	151361594	C/G	57	19	3
rs1127317	151369113	A/C	32	37	7
rs3766927	151377214	A/G	31	39	9
rs9427097	151381756	G/T	57	20	3
rs3738032	151386492	A/G	50	27	2
rs2229857	151387040	A/G	31	39	10
rs4845384	151400742	A/G	31	39	9
rs962242	151405213	C/T	50	27	2
rs884618	151414230	C/T	19	41	19
rs1552902	151421896	C/G	31	39	9
rs7523890	151435307	C/T	59	20	1
rs11264233	151438705	A/G	20	41	19
rs10796927	151443571	C/T	26	38	15
rs1876304	151446586	A/C	45	29	6
rs7556080	151451899	A/G	56	22	1
rs6701860	151466705	A/G	77	2	0
rs954213	151472390	C/T	78	2	0
rs6676680	151475276	A/G	39	34	7
rs2172706	151482367	C/T	62	17	1
rs2036627	151482650	A/G	76	4	0
rs6696760	151486828	A/G	65	13	1
rs4845663	151505161	C/T	34	34	11
rs7520918	151505674	A/T	51	26	3
rs12087736	151508751	A/T	79	1	0
rs6678353	151514065	G/T	62	17	1
rs10494301	151514291	A/G	62	16	2
rs884664	151516798	A/G	26	45	9
rs6697935	151525431	A/C	54	21	4
rs10908431	151529956	C/T	28	34	17
rs906281	151532990	C/T	75	5	0
rs870031	151537076	A/G	50	27	2
rs4845391	151552177	C/T	41	34	4
rs1051614	151557880	C/G	24	40	15
rs7532286	151563889	A/C	48	27	4
rs4845671	151568199	C/T	26	44	9
rs1891806	151574141	A/G	61	18	0
rs11577297	151579173	C/T	39	32	8
rs6690388	151587520	C/T	49	30	0
rs2256209	151592617	C/T	70	9	0
rs6688257	151596652	C/T	70	9	0
rs1218602	151604395	C/G	73	6	0
rs1984285	151609968	G/T	37	32	10
rs1218551	151614246	A/G	69	10	0
rs1218547	151620091	C/T	76	3	0
rs883905	151628439	C/T	61	16	2
rs906597	151635590	C/G	78	1	0
rs12729486	151640439	C/T	74	6	0
rs1218587	151644998	A/G	79	1	0
rs4845677	151651123	C/T	57	18	4
rs2335407	151656420	C/T	57	18	4
rs10796934	151662552	C/G	58	17	4
rs869506	151672654	A/C	56	20	3
rs4845681	151681128	G/T	56	20	3
rs10908446	151682632	A/G	57	20	3
rs7528532	151687513	C/T	57	20	3
rs10908448	151695617	C/T	54	22	3
rs2174507	151701022	A/G	55	20	3
rs4578216	151713794	C/T	56	21	2
rs877343	151723085	C/T	57	20	2
rs2102423	151729141	A/G	58	19	2
rs2061690	151732153	C/T	60	18	2
rs3738026	151732638	A/G	60	18	2
rs8191978	151750936	C/T	77	3	0
rs8191982	151755602	C/T	75	5	0
rs11585145	151760569	A/T	79	1	0
rs10908449	151768797	C/T	78	1	0
rs4845700	151794781	C/T	65	15	0
rs3820225	151799866	A/G	63	16	0
rs905938	151804462	A/G	64	15	0
rs4845405	151820375	A/C	56	22	1
rs11264298	151822331	A/G	57	22	1
rs10796937	151830458	A/T	71	8	0
rs2306125	151838434	C/T	64	14	1
rs6427128	151840015	A/C	79	1	0
rs3765087	151842326	A/C	70	10	0
rs3806256	151848684	C/T	65	13	1
rs3766916	151862475	C/T	66	13	0
rs7365544	151881821	A/C	67	12	1
rs6427158	151887976	G/T	66	12	1
rs7367207	151892550	C/T	67	11	1
rs4255378	151919300	A/T	52	24	4
rs9297	151919623	A/G	51	24	4
rs4246529	151928333	C/T	51	24	4
rs10157801	151933085	A/G	52	24	4
rs6427190	151937845	A/C	52	24	4
rs4971088	151955956	A/T	51	24	4
rs4971100	151968804	A/G	46	28	6
rs4072037	151975140	A/G	47	26	5
rs2066981	151985452	C/T	48	26	5
rs2049805	152008053	A/G	47	27	5
rs1045253	152014308	C/T	32	40	8
rs9628662	152019414	G/T	32	39	8
rs11264345	152026197	A/T	32	40	8
rs734073	152031438	A/G	33	38	8
rs2242577	152037374	G/T	34	37	8
rs3180018	152043204	A/G	34	37	8
rs1078699	152048566	A/G	33	38	8
rs2236863	152054434	C/T	35	36	8
rs11264355	152070565	C/G	35	37	8
rs932972	152073169	C/T	35	37	8
rs1052176	152073456	A/C	35	37	8
rs4620533	152075686	C/G	35	37	8
rs3020781	152082849	C/T	35	36	8
rs4971072	152086942	A/G	35	36	8
rs3748558	152130787	C/T	79	1	0
rs11264367	152150411	C/T	40	33	7
rs5005770	152158116	A/G	40	32	7
rs11264369	152172903	C/T	40	33	7
rs1886905	152185745	C/T	40	35	5
rs10908465	152202761	C/T	40	33	7
rs12041534	152220169	C/T	40	33	7
rs11264372	152226003	A/G	40	33	7
rs12730906	152227841	C/T	77	3	0
rs10752610	152231186	C/T	72	8	0
rs11264375	152237138	C/T	41	33	6
rs12724079	152247015	C/T	41	32	7
rs12079134	152279857	C/G	42	31	7
rs1360554	152286429	A/G	42	30	7
rs12746592	152319040	A/G	42	31	7
rs6696888	152321955	A/G	43	29	7
rs10908470	152340086	G/T	42	31	7
rs8179271	152349811	A/G	33	38	9
rs1556488	152353733	A/C	42	31	6
rs3892792	152371738	G/T	42	31	7
rs11264387	152376225	A/C	40	33	7
rs2048431	152431703	A/G	35	36	8
rs2666826	152471158	A/G	34	38	8
rs12744132	152476399	C/T	35	37	8
rs670876	152484751	G/T	35	40	5
rs2274787	152514216	C/T	73	7	0
rs644853	152519290	A/C	46	28	6
rs10908481	152526723	G/T	37	35	8
rs7541060	152541161	A/T	37	35	8
rs3738585	152543100	C/T	77	3	0
rs2297775	152548085	C/T	37	34	8
rs3738591	152577881	C/G	29	38	12
rs6657670	152600940	C/T	37	35	8
rs3738586	152636197	A/G	73	6	0
rs3820594	152642584	C/T	37	35	7
rs822519	152653779	A/G	65	12	2
rs822505	152659601	C/T	49	29	1
rs822508	152663631	C/T	49	29	1
rs822503	152670348	A/G	64	13	2
rs12563627	152676039	C/T	53	26	1
rs1749409	152683489	A/G	64	13	2
rs2993207	152686387	C/T	53	26	1
rs670523	152691805	A/G	60	18	1
rs539602	152712093	A/T	52	26	1
rs4661151	152716481	C/T	52	26	1
rs11264422	152720896	A/T	61	18	1
rs1018730	152723903	C/T	66	12	2
rs2016251	152728061	C/T	47	27	5
rs4661162	152737578	A/G	60	17	2
rs2297649	152748317	A/C	48	26	5
rs11264426	152754021	G/T	46	29	4
rs928596	152760948	C/T	56	20	3
rs1889532	152764575	C/T	57	20	3
rs12043212	152777771	A/G	64	16	0
rs2886070	152787044	A/G	66	13	0
rs915178	152791798	A/G	60	19	0
rs11577179	152796783	A/G	64	16	0
rs1111102	152806529	A/C	62	17	0
rs7513082	152814419	A/G	79	1	0
rs12128541	152817065	A/G	65	15	0
rs12735992	152823860	C/T	79	1	0
rs2275073	152843893	A/C	66	13	0
rs2275075	152853383	A/G	66	13	0
rs3738593	152859046	C/T	64	15	0
rs4661146	152873223	C/G	38	39	2
rs6661281	152887918	C/T	51	27	1
rs915179	152891322	A/G	52	26	1
rs915180	152892156	C/T	52	26	1
rs955383	152895103	C/T	64	15	0
rs547915	152898448	A/G	73	7	0
rs577492	152913812	A/G	73	6	0
rs476000	152919442	C/T	73	6	0
rs1468772	152929561	A/C	46	28	5
rs4661033	152934163	C/T	45	30	5
rs4661034	152946978	A/G	31	36	13
rs11264452	152954005	G/T	32	35	13
rs2075164	152958044	C/T	73	7	0
rs7695	152960399	C/T	78	1	0
rs2241111	152976791	A/G	53	22	4
rs2842857	152981809	C/T	52	23	4
rs2072499	152982683	C/T	52	24	4
rs2253809	152985198	A/G	52	24	4
rs2241109	152986155	A/G	79	1	0
rs2075163	152994906	A/C	48	28	3
rs2758605	153013518	C/G	35	31	13
rs1052053	153015246	A/G	35	32	13
rs1052067	153019194	A/G	58	18	3
rs759330	153026330	C/T	42	33	4
rs2241106	153031983	C/G	49	23	7
rs759328	153044339	C/G	46	28	5
rs933489	153048193	A/G	25	35	20
rs4661037	153051552	C/T	45	27	6
rs11264463	153055879	A/G	48	24	7
rs2248273	153060980	A/G	41	35	3
rs6684514	153068529	A/G	49	24	7
rs2104404	153069986	A/C	46	30	3
rs6800	153075726	A/C	48	24	7
rs11264467	153086134	C/T	41	29	9
rs10908498	153091248	C/T	48	24	7
rs12755542	153094479	A/G	41	35	4
rs2249790	153100433	A/G	41	35	3
rs3795730	153104099	C/T	41	36	3
rs10908502	153113155	A/G	49	24	7
rs3762281	153117855	C/T	23	38	18
rs2296375	153122445	C/G	48	24	7
rs2025577	153127177	A/G	21	39	19
rs11264477	153134227	C/T	49	24	7
rs2842859	153137149	A/G	41	34	5
rs2764406	153148184	A/G	41	33	6
rs2985714	153153691	C/T	60	17	2
rs2245623	153160204	C/T	62	17	0
rs954916	153165520	A/C	30	34	14
rs4661163	153168518	A/T	35	34	11
rs7551218	153177793	A/G	67	12	0
rs3431	153187329	C/T	36	33	10
rs7551781	153191498	C/T	43	32	4
rs12401436	153195543	G/T	43	32	4
rs2296373	153199860	A/G	25	43	11
rs10494305	153213133	A/G	75	5	0
rs1171666	153225133	C/G	46	31	2
rs2477972	153234727	A/G	74	5	0
rs750439	153243822	A/G	39	36	3
rs1050316	153247776	G/T	40	37	2
rs2274318	153260276	A/G	74	6	0
rs1171557	153264337	C/T	40	35	4
rs1750305	153267457	A/C	80	0	0
rs3790458	153272772	A/T	40	35	4
rs1171550	153285238	C/T	79	0	0
rs942964	153294774	A/G	40	34	5
rs12569286	153299682	C/T	78	2	0
rs1750307	153301493	A/T	36	39	4
rs947661	153307989	C/T	36	39	4
rs1171565	153312164	C/G	27	40	12
rs7552082	153317177	A/C	29	38	12
rs1177696	153321550	A/G	29	38	12
rs1778820	153332872	A/G	31	37	12
rs6694580	153337294	G/T	22	43	14
rs11264498	153339460	C/G	27	40	13
rs7527369	153342852	C/T	23	42	14
rs1778826	153351803	A/G	23	42	14
rs6682716	153364921	A/G	46	28	6
rs10796961	153369394	A/G	76	4	0
rs4661189	153373634	C/T	75	4	0
rs3795732	153377713	A/G	23	43	13
rs7512734	153385837	C/T	71	9	0
rs4661204	153386585	C/G	70	9	0
rs6427323	153390862	C/G	28	41	10
rs12742817	153400105	C/T	34	37	9
rs3795727	153402523	C/T	33	36	8
rs11264511	153437357	A/G	33	39	7
rs4661210	153447712	A/G	64	14	2
rs1046650	153452073	C/T	50	26	3
rs951781	153454610	A/G	63	16	1
rs2075529	153457739	C/G	43	32	4
rs4559494	153463096	G/T	60	18	1
rs11264516	153463982	C/T	27	43	10
rs11264527	153480472	C/T	48	26	6
rs3806412	153489626	G/T	32	36	11
rs11264529	153492418	A/G	32	37	11
rs6427327	153501445	A/G	36	35	8
rs3795737	153510129	C/T	50	25	4
rs8658	153519632	C/G	29	39	11
rs11264535	153535497	C/G	62	18	0
rs6657293	153541922	C/T	38	33	8
rs11264546	153556246	A/G	38	33	8
rs1412310	153559681	A/G	65	14	1
rs3765787	153567538	A/G	61	18	0
rs2644615	153574691	C/T	61	18	0
rs3765783	153579046	A/G	49	28	2
rs928392	153583889	A/G	61	18	0
rs928391	153589790	A/G	58	20	1
rs1800601	153598690	C/T	45	31	4
rs2768764	153600001	A/T	59	19	1
rs7549730	153605475	A/T	62	15	0
rs1888861	153611034	A/G	57	21	1
rs4661061	153615730	A/G	56	23	1
rs1998977	153617194	C/T	44	33	2
rs4661229	153622279	A/G	62	16	1
rs10908521	153626723	C/T	44	34	2
rs11590051	153631720	C/T	79	1	0
rs6334	153659306	A/G	40	31	8
rs943551	153668570	C/T	22	38	19
rs6671171	153684391	A/G	34	37	8
rs1952294	153690530	C/T	80	0	0
rs3737224	153692653	C/T	38	34	8
rs822436	153705467	C/T	36	33	10
rs865239	153709237	A/G	64	15	1
rs822431	153715354	G/T	37	34	9
rs6676	153717891	C/T	36	34	9
rs3818807	153722376	A/T	36	34	9
rs2275202	153734293	A/G	69	9	1
rs2275204	153738508	C/T	36	34	10
rs4661077	153747966	C/T	25	36	19
rs6679776	153749355	C/T	34	34	12
rs1336149	153752248	A/G	60	17	1
rs1336147	153757272	A/G	35	31	13
rs1572416	153765127	G/T	35	31	13
rs3737599	153769130	C/T	25	38	16
rs1572414	153776947	A/G	37	31	11
rs884891	153782676	C/T	35	31	13
rs822581	153789298	C/T	37	31	11
rs1763908	153797112	A/C	23	40	16
rs822576	153804644	C/T	53	21	5
rs9633337	153809317	C/T	75	5	0
rs1336146	153815516	C/T	53	21	5
rs822570	153820575	C/T	53	21	5
rs3806422	153828099	A/C	25	38	16
rs703111	153832348	A/T	25	38	16
rs12045761	153836434	A/G	25	39	16
rs1750810	153850563	C/G	53	20	6
rs2068299	153861949	C/T	78	1	0
rs4661014	153867810	C/G	50	28	1
rs6677868	153874293	C/G	50	28	1
rs1467662	153878247	A/G	70	8	1
rs983227	153883864	A/G	57	20	2
rs7521028	153890378	C/T	61	17	2
rs1176529	153892203	A/G	27	37	15
rs946577	153899204	A/G	40	32	7
rs998842	153915526	G/T	60	17	2
rs3737269	153918863	C/T	61	16	3
rs6427353	153922697	A/G	52	24	3
rs6679296	153930700	A/T	42	32	5
rs11264625	153941778	C/T	60	18	1
rs1176555	153949614	C/G	60	18	1
rs883328	153960182	C/T	60	18	1
rs11588826	153976036	C/T	79	1	0
rs4661018	153984335	G/T	36	34	9
rs11264633	153993955	C/T	76	4	0
rs7511847	154000509	A/G	36	37	7
rs972928	154002585	A/G	34	35	10
rs4607876	154009336	A/G	47	28	5
rs1408556	154015527	A/G	35	31	13
rs2316838	154019781	A/G	51	24	3
rs12409880	154028968	A/G	70	10	0
rs725378	154033248	A/G	70	7	0
rs6695880	154036371	A/G	31	41	8
rs4489549	154044501	C/G	31	40	8
rs10494312	154046854	C/T	58	18	4
rs10796977	154049368	A/G	48	28	4
rs11264659	154052587	A/G	58	18	4
rs955822	154054533	C/T	57	18	4
rs10908549	154056330	A/T	47	29	4
rs1338686	154065086	A/G	35	32	12
rs1338683	154075203	C/T	29	38	12
rs2209358	154087500	G/T	29	33	17
rs991707	154092634	C/T	53	19	7
rs1578032	154097602	A/G	48	24	7
rs4661024	154107505	C/T	78	1	0
rs9426951	154115166	C/T	79	1	0
rs11264678	154117228	A/G	78	1	0
rs12120781	154117680	C/G	79	1	0
rs7535100	154132424	A/C	33	32	15
rs1408554	154136284	C/T	20	42	17
rs873448	154143960	A/C	55	18	6
rs1967792	154150378	A/T	27	40	12
rs6677369	154154970	C/T	68	11	0
rs6688204	154165678	A/G	71	8	1
rs2209354	154167952	C/T	77	2	0
rs6427374	154175563	C/T	68	10	1
rs4971131	154190492	C/T	27	47	5
rs12759859	154195853	C/T	47	26	7
rs4246534	154196813	C/T	47	25	7
rs4971147	154202814	C/T	33	37	9
rs1889011	154214140	G/T	27	36	16
rs4246538	154219263	A/G	28	36	15
rs1591109	154227176	A/C	24	34	22
rs2225573	154232792	A/G	69	10	1
rs12562052	154239643	A/G	28	42	10
rs7526397	154249633	A/G	28	42	10
rs6427378	154251856	C/G	28	41	10
rs6427380	154258968	C/T	21	48	10
rs1412329	154265215	C/T	27	39	13
rs6693435	154273223	A/G	58	19	3
rs3845584	154279014	C/G	63	15	1
rs3856264	154291069	C/T	28	40	10
rs1807765	154295444	A/G	70	8	1
rs1855121	154313121	C/T	49	26	4
rs2012199	154322098	C/T	57	21	0
rs12036228	154327164	C/T	71	8	1
rs1984492	154331105	A/G	70	8	1
rs849832	154344605	C/G	44	28	7
rs849824	154352974	C/T	51	24	4
rs14335	154357923	A/G	28	37	14
rs11591055	154366753	G/T	36	37	6
rs1885560	154379043	C/T	63	15	1
rs2224607	154384794	A/G	52	23	4
rs2758651	154389229	C/T	63	15	1
rs2104193	154394178	C/T	63	15	1
rs1998380	154398873	A/C	36	37	6
rs2777978	154405942	C/G	36	37	6
rs2758624	154414051	C/G	37	35	7
rs2758620	154418574	A/G	37	35	7
rs2785662	154433216	C/T	64	14	1
rs2785655	154440849	A/G	65	14	1
rs2210911	154456940	A/G	28	44	8
rs2282284	154461616	C/T	70	10	0
rs11264798	154474921	C/G	30	37	13
rs6681271	154479717	C/T	31	36	13
rs7522061	154481463	C/T	31	36	13
rs2210913	154482066	C/T	30	36	13
rs2873404	154500310	A/G	48	24	7
rs7517644	154530101	A/G	64	16	0
rs3818813	154531398	G/T	42	30	7
rs2873413	154550577	A/G	26	39	14
rs721231	154563784	C/G	62	17	0
rs12743184	154567432	A/G	63	17	0
rs3811026	154579519	A/G	41	34	5
rs9426992	154581258	C/T	75	4	1
rs2050568	154583314	C/T	26	40	13
rs10443905	154595291	C/G	31	39	10
rs2317396	154596990	C/T	75	4	1
rs3811023	154604027	C/T	61	18	0
rs2765493	154611073	A/G	28	38	13
rs2261295	154616052	A/G	61	18	0
rs2765502	154618180	A/G	62	18	0
rs2765505	154624248	C/T	28	41	11
rs2281870	154624658	G/T	53	25	2
rs10908598	154631623	A/G	62	15	3
rs1332253	154640521	C/T	49	25	5
rs1886904	154648668	C/G	49	25	5
rs6427405	154653426	C/T	68	10	1
rs4518897	154658618	C/T	48	26	5
rs7416969	154664337	A/T	48	26	5
rs10908601	154669968	C/T	49	26	5
rs11264840	154674037	C/T	39	34	7
rs4614251	154677815	C/T	38	34	7
rs11264845	154684170	A/G	31	33	16
rs7524095	154692367	C/T	41	28	10
rs11264857	154698049	C/T	31	33	16
rs7514610	154704638	C/T	43	28	8
rs11577462	154713605	C/T	71	8	0
rs1925035	154722598	C/T	24	38	17
rs4971170	154727430	A/G	71	8	0
rs753345	154741028	A/G	47	25	7
rs11587048	154745227	G/T	79	1	0
rs720773	154747315	A/G	36	30	13
rs2777812	154752857	A/G	71	8	0
rs6696582	154760308	A/C	33	32	14
rs4246539	154768877	C/T	35	29	15
rs6697908	154776046	C/T	65	14	1
rs11580979	154782379	G/T	70	10	0
rs1888821	154790826	G/T	42	29	8
rs1925034	154795652	A/G	50	26	3
rs1972216	154813813	G/T	55	23	1
rs1980765	154818104	C/T	58	20	1
rs4971122	154830323	A/G	76	3	0
rs7527735	154836588	A/G	51	25	2
rs1925032	154844233	C/T	51	24	4
rs1886389	154849813	A/G	31	36	12
rs11264897	154856778	A/G	57	21	1
rs6697006	154863700	A/G	39	34	6
rs912572	154874699	A/C	44	27	8
rs942540	154884204	A/G	48	28	3
rs2038777	154906113	G/T	41	33	6
rs2038778	154906308	A/G	40	33	6
rs927663	154915183	G/T	41	32	6
rs927665	154918173	A/C	42	32	6
rs1886390	154922000	A/G	27	38	14
rs869536	154928830	C/T	39	32	8
rs1324655	154934888	G/T	25	44	10
rs3087210	154959101	A/G	25	44	11
rs10489823	154959459	A/C	26	43	11
rs692565	154966599	A/G	43	30	6
rs1633134	154979904	A/C	23	40	15
rs1748383	154986779	C/T	26	39	14
rs384414	154992309	A/G	26	39	14
rs691551	154997426	A/T	26	39	14
rs432611	155028372	A/C	69	10	1
rs2269715	155038092	C/G	32	42	6
rs389293	155041465	A/G	34	35	11
rs12407446	155050135	A/C	33	36	11
rs10797006	155070911	A/C	33	38	8
rs7539343	155085996	C/G	33	37	9
rs1590230	155094972	A/T	33	38	9
rs1321646	155108082	A/G	31	41	7
rs716221	155116945	C/T	35	40	4
rs2317955	155128997	G/T	32	40	7
rs2873587	155137486	A/G	80	0	0
rs1065457	155137498	A/G	31	38	10
rs2157685	155159324	A/G	78	1	0
rs1590232	155164175	A/G	79	1	0
rs11264965	155165473	G/T	43	33	4
rs1321642	155179198	C/T	56	21	2
rs6662382	155181919	C/T	41	30	8
rs6672459	155184751	C/T	41	30	8
rs1321640	155188702	C/T	43	29	7
rs4656284	155194888	A/G	61	17	1
rs2188102	155200219	C/T	61	17	1
rs2188107	155209743	A/G	62	16	1
rs12133777	155215845	A/G	63	16	1
rs1342940	155218679	A/G	62	15	1
rs6427437	155227950	A/T	62	16	1
rs961562	155244739	A/G	61	17	1
rs4657080	155249372	C/T	28	37	15
rs1112915	155257520	A/G	25	41	11
rs3820678	155263311	A/G	56	21	2
rs6679056	155263387	A/G	25	44	11
rs1418843	155263455	C/T	25	44	11
rs1157525	155270326	A/G	26	42	11
rs1873510	155274491	C/T	26	43	11
rs1873509	155274636	A/G	26	42	11
rs7527623	155282932	A/G	26	42	11
rs1418847	155297451	A/T	26	42	11
rs12119672	155313358	A/G	26	44	10
rs2051067	155320471	A/C	26	43	10
rs975118	155324518	C/T	26	43	10
rs6697656	155333810	A/G	26	43	10
rs10908684	155336744	G/T	57	21	2
rs951135	155344706	A/T	27	43	9
rs12081915	155346297	A/G	27	44	9
rs863352	155352079	A/G	27	43	9
rs863361	155362493	C/T	27	44	8
rs863363	155362584	A/G	27	45	8
rs857695	155371215	A/T	21	43	15
rs857707	155377456	A/G	33	40	6
rs857719	155386409	A/T	15	37	14
rs857685	155390182	A/C	19	46	15
rs857688	155391091	C/T	20	43	15
rs1557615	155395157	C/T	32	38	9
rs857716	155400463	A/G	32	38	9
rs1616	155405528	A/C	57	21	1
rs3737515	155410580	C/G	58	20	1
rs4511106	155411572	A/G	57	22	1
rs857723	155417073	C/T	33	37	9
rs857725	155421008	G/T	19	43	17
rs857721	155425621	A/T	19	43	17
rs857676	155428775	A/G	35	36	9
rs861409	155433550	C/G	20	40	18
rs857691	155439451	C/T	19	41	19
rs857680	155448925	A/G	30	39	10
rs857932	155454514	A/G	24	38	17
rs325993	155461563	C/T	24	38	17
rs390718	155468913	A/G	24	38	17
rs703126	155478190	C/G	25	38	17
rs751258	155481451	G/T	25	40	14
rs703134	155490160	A/T	25	39	16
rs703138	155493144	G/T	20	42	17
rs451851	155498109	C/T	26	38	15
rs857703	155500297	A/G	21	41	18
rs857705	155500969	C/T	67	12	1
rs397469	155503503	C/T	26	37	16
rs703143	155507281	A/G	20	42	18
rs432335	155507517	A/G	67	12	1
rs857924	155509373	A/G	26	37	16
rs703147	155513805	C/T	20	42	17
rs1429854	155517217	A/G	50	22	8
rs426280	155529090	A/G	22	39	18
rs454127	155533261	A/G	45	29	5
rs857803	155541352	A/T	23	41	15
rs857819	155547633	C/T	24	40	15
rs857824	155548668	C/T	23	43	14
rs857826	155548813	A/G	23	43	14
rs857827	155548965	A/G	23	43	14
rs1864346	155549518	C/T	30	36	13
rs2859971	155553735	A/G	41	31	7
rs2820114	155558953	C/T	31	37	10
rs857838	155563623	A/C	31	37	11
rs857848	155568420	A/G	21	39	19
rs1230992	155576439	A/G	29	36	15
rs857857	155582057	C/T	56	21	2
rs857863	155589070	A/G	53	22	2
rs7550055	155591837	G/T	23	35	22
rs857788	155598210	A/G	27	32	20
rs11265081	155609618	A/G	62	16	2
rs1102290	155611987	C/T	54	26	0
rs857868	155622688	A/T	40	34	5
rs857871	155627935	C/T	41	30	8
rs2276403	155630672	C/T	73	6	1
rs2820116	155636194	C/T	43	25	8
rs2106092	155645517	A/G	50	26	3
rs2852707	155654333	C/T	47	29	3
rs2852658	155661137	A/G	77	2	0
rs2852664	155666098	C/T	78	2	0
rs2518525	155675522	A/G	77	2	0
rs2852681	155680191	C/T	76	3	0
rs2820206	155686113	C/T	77	2	0
rs2852685	155688616	A/G	78	2	0
rs1102019	155692820	A/C	78	2	0
rs860637	155697592	A/G	77	2	0
rs856099	155704464	A/G	54	23	1
rs856114	155711887	C/T	72	7	0
rs2820187	155716325	A/G	36	36	7
rs2325704	155722237	A/C	61	18	0
rs856084	155728214	A/C	29	41	9
rs856090	155735360	A/G	78	1	0
rs1633292	155754292	C/T	21	43	11
rs2793856	155760078	G/T	40	33	7
rs856135	155762578	C/T	35	35	9
rs856141	155768401	A/C	35	35	9
rs4657618	155785563	C/T	24	46	10
rs1417806	155792264	G/T	56	23	0
rs866484	155799550	C/G	36	31	12
rs856058	155815228	A/T	35	31	13
rs3754460	155819919	A/G	42	26	11
rs3768515	155823305	A/C	42	27	11
rs3018316	155831031	G/T	42	27	11
rs6940	155837741	A/T	42	26	11
rs2793845	155845328	G/T	41	25	13
rs2276405	155856269	C/T	74	5	0
rs855871	155857724	A/G	36	29	14
rs855867	155865920	A/G	36	30	14
rs2518564	155875509	A/G	36	29	14
rs1894043	155882284	C/T	36	30	13
rs2852723	155886798	A/G	36	30	13
rs1005857	155905211	C/T	33	37	9
rs2518569	155908648	G/T	54	22	4
rs2814779	155911786	C/T	54	21	4
rs703153	155918952	C/G	79	0	0
rs863032	155925217	A/T	36	33	10
rs863035	155929754	C/T	36	33	10
rs3026943	155944999	A/C	40	37	2
rs2814774	155948426	A/G	29	43	8
rs965358	155953422	A/T	44	32	3
rs862989	155974352	A/G	23	35	21
rs862996	155981682	C/T	73	7	0
rs863002	155987993	C/T	68	11	0
rs12075	155988427	A/G	69	11	0
rs3027048	155996786	C/T	25	36	17
rs3027077	156004721	C/T	22	38	19
rs6660102	156024137	G/T	68	10	2
rs863017	156027617	A/T	54	21	4
rs3845624	156031339	G/T	22	39	19
rs2511212	156057966	C/T	54	21	4
rs10489854	156061932	C/T	22	39	19
rs10489855	156062260	C/G	22	39	19
rs2494261	156064367	A/G	55	21	4
rs2427836	156067837	C/T	52	23	4
rs2247584	156072753	G/T	50	24	5
rs2494264	156079911	A/T	50	24	5
rs2298805	156087016	A/G	65	13	2
rs2494265	156088347	A/T	50	25	4
rs2427829	156095084	A/G	72	7	0
rs7522607	156099064	C/T	76	3	0
rs4269772	156103734	C/T	47	26	6
rs12724895	156104118	A/T	42	30	8
rs4446961	156119915	G/T	72	7	0
rs4443888	156134748	G/T	36	28	15
rs9782926	156136465	A/T	47	27	6
rs7553515	156146756	A/G	73	7	0
rs4517343	156152079	A/G	33	33	13
rs11265180	156156721	C/G	48	26	6
rs7416678	156166044	C/T	48	26	6
rs12069306	156167147	C/G	80	0	0
rs6427472	156176892	C/T	44	29	6
rs11265186	156188976	C/T	47	26	6
rs4656236	156224048	A/G	76	3	0
rs4339862	156254701	A/C	19	46	14
rs4584388	156262199	A/G	18	47	14
rs7556355	156266325	C/T	76	3	0
rs7532282	156292854	C/T	23	45	11
rs6427482	156312331	A/G	40	32	7
rs1446960	156328902	C/T	19	39	10
rs12406565	156335895	A/G	21	43	16
rs2275674	156340553	A/G	20	47	12
rs1341664	156346725	C/T	78	1	0
rs12047264	156348699	A/G	73	7	0
rs12746608	156360276	C/G	74	6	0
rs1446969	156361952	A/G	78	1	0
rs3753869	156369911	A/C	54	23	2
rs1446966	156376556	A/G	54	23	2
rs1037143	156380886	C/T	60	17	2
rs1470516	156386223	C/T	60	17	2
rs1374486	156393476	C/T	54	23	2
rs1446970	156398266	C/G	73	6	0
rs983790	156408790	A/G	74	6	0
rs984553	156412487	A/G	73	6	0
rs2808656	156425119	C/T	79	0	0
rs2592901	156430236	C/T	80	0	0
rs1891186	156442094	A/G	57	23	0
rs895581	156451060	C/T	77	2	0
rs1811472	156455422	C/G	50	26	3
rs2794515	156459617	A/G	76	3	0
rs1470515	156466672	A/G	23	46	10
rs12754915	156473942	C/T	70	10	0
rs2027469	156480263	A/G	69	10	0
rs12755606	156483409	C/G	70	10	0
rs876537	156488006	C/T	23	45	11
rs2808630	156493941	C/T	57	21	1
rs1800947	156496511	C/G	74	6	0
rs3093058	156498388	A/T	80	0	0
rs3116635	156499566	C/T	70	10	0
rs3122012	156502396	C/T	70	10	0
rs2027471	156502461	A/T	24	45	10
rs3116653	156509983	C/G	69	10	0
rs7553007	156511622	A/G	23	46	11
rs4275453	156521120	C/T	33	39	7
rs11265263	156523590	A/C	56	23	1
rs12760041	156527108	C/T	69	11	0
rs4656849	156536594	A/G	59	20	1
rs10908742	156545884	G/T	53	24	3
rs6427494	156551792	G/T	44	28	7
rs7519478	156556918	C/T	48	26	5
rs3820099	156562261	A/C	50	25	4
rs1129923	156565139	A/G	79	1	0
rs7512164	156579782	C/T	59	16	4
rs6656979	156595254	A/C	59	16	4
rs4301626	156598443	C/T	61	15	4
rs4656246	156600668	C/T	75	4	0
rs2501343	156607649	A/C	64	11	4
rs10158752	156614147	A/G	78	1	0
rs3795331	156615756	A/G	60	17	3
rs4073419	156617164	C/T	79	1	0
rs2494493	156623313	A/C	24	43	12
rs2501353	156629013	A/C	45	32	2
rs2501331	156633099	A/G	70	9	0
rs2501332	156648746	A/C	35	38	5
rs2494515	156653044	C/T	50	26	3
rs2501329	156657131	A/G	72	7	0
rs7514472	156665818	C/T	56	23	1
rs12566514	156666737	C/T	63	16	0
rs3795334	156671363	A/T	63	16	0
rs2494481	156691199	G/T	63	15	1
rs7522000	156693733	C/T	48	27	5
rs2252815	156702759	C/T	27	44	8
rs1934074	156710461	A/G	16	48	15
rs3827531	156715599	C/T	42	32	6
rs12731748	156725738	A/T	66	14	0
rs1316275	156726461	A/G	60	18	1
rs2820579	156733059	A/G	78	1	0
rs2789417	156736184	A/C	79	1	0
rs2789426	156741132	A/G	78	1	0
rs2840591	156753073	A/G	77	2	0
rs2789425	156762724	C/T	77	2	0
rs1317986	156768505	C/T	44	30	5
rs16831222	156771441	A/G	28	35	17
rs6676862	156782081	C/T	63	16	0
rs2494207	156786301	C/G	39	32	8
rs11809878	156787813	A/C	53	26	1
rs1934078	156790122	C/T	32	32	16
rs7364785	156796832	C/T	66	14	0
rs6692354	156799412	A/G	64	16	0
rs1934079	156801807	A/T	64	15	0
rs1999969	156807244	A/G	41	31	7
rs2275404	156811513	A/G	42	31	6
rs2820556	156818915	C/G	69	10	0
rs2486253	156822492	G/T	70	10	0
rs2820553	156826426	C/T	69	10	0
rs1186689	156836126	G/T	45	28	6
rs1186685	156842285	C/T	51	24	4
rs1186679	156846624	A/G	54	21	4
rs1186675	156852157	C/T	71	8	0
rs1321649	156859045	C/T	48	24	7
rs4656876	156863465	C/G	49	23	7
rs2737703	156869005	C/T	39	34	6
rs2369406	156877491	C/T	19	42	18
rs11265320	156882985	C/T	36	35	8
rs11265323	156889297	A/G	18	45	17
rs4656879	156896085	C/T	74	6	0
rs3761685	156897716	C/T	59	17	4
rs1023420	156907416	C/T	31	35	13
rs6686067	156915133	C/T	32	33	14
rs10494336	156920661	A/G	61	19	0
rs1046995	156925814	C/T	60	19	0
rs11265332	156930268	C/G	34	41	5
rs6427504	156937948	A/G	34	40	6
rs927203	156939211	A/G	25	38	16
rs953104	156944502	A/G	78	1	0
rs4656889	156950373	A/C	28	37	14
rs1891265	156954709	A/G	56	22	1
rs1884996	156958761	C/G	61	18	0
rs1935306	156965130	A/G	49	23	7
rs7524566	156970102	C/T	71	9	0
rs860294	156970315	A/C	55	22	2
rs617698	156975945	A/G	19	47	13
rs822450	156981441	C/T	22	45	12
rs3827532	156983804	C/T	65	14	1
rs686015	156985046	A/T	21	45	13
rs1061511	157002573	G/T	22	45	12
rs10732269	157009795	A/T	23	45	12
rs1573013	157014579	C/G	22	45	12
rs11265362	157025773	C/T	58	21	1
rs2275700	157027100	A/G	22	45	12
rs11265364	157030042	C/T	24	41	15
rs4596880	157037773	A/T	24	40	15
rs6690637	157043329	A/C	23	45	12
rs947496	157045579	A/T	22	45	12
rs4090047	157053798	C/T	22	43	14
rs10594	157060258	C/G	24	40	15
rs2795067	157064865	A/G	22	45	12
rs2820421	157069077	G/T	22	45	12
rs1317944	157076197	A/G	22	45	12
rs3789042	157078588	A/G	24	41	15
rs6699059	157091384	A/G	78	2	0
rs4634904	157098199	C/G	23	41	16
rs4656897	157115517	A/G	23	45	12
rs1802778	157116489	C/T	22	45	12
rs1886419	157122737	A/C	23	44	12
rs1886417	157126806	G/T	24	40	15
rs7540865	157133923	G/T	55	24	1
rs1041066	157134729	A/G	65	14	0
rs4656256	157144092	A/G	28	39	12
rs4656902	157146815	G/T	62	18	0
rs932746	157157258	A/G	26	39	15
rs12029682	157162731	G/T	60	20	0
rs12403970	157162974	A/C	39	35	6
rs2369477	157175930	C/G	39	36	5
rs6677186	157178347	C/G	36	38	6
rs11582932	157182445	G/T	36	38	6
rs2147474	157190856	C/G	71	6	2
rs4656906	157196123	C/T	25	44	10
rs4656907	157201214	C/T	41	37	2
rs12744299	157205227	A/G	61	18	1
rs3795337	157209294	A/G	78	2	0
rs6688100	157212659	C/T	27	44	8
rs1324740	157220098	G/T	38	34	7
rs4656260	157223060	C/T	20	46	14
rs2806855	157229774	A/G	46	29	4
rs12067859	157235212	C/G	38	35	7
rs1249558	157237834	A/T	38	35	7
rs12076318	157240851	C/G	51	28	1
rs1149392	157241261	C/T	38	35	7
rs1149389	157245352	A/G	72	7	0
rs11805036	157245501	A/G	53	25	2
rs1249557	157246556	A/G	73	7	0
rs1149386	157254314	C/G	62	16	0
rs2369611	157265291	A/G	32	42	5
rs3795329	157269785	C/G	48	30	2
rs3795327	157271855	C/T	27	45	7
rs3795326	157279429	C/T	48	30	1
rs2050523	157284917	A/G	72	7	0
rs6700440	157286343	C/T	74	6	0
rs12401994	157294735	G/T	53	25	2
rs3845627	157303047	A/G	73	6	0
rs7528976	157313034	C/T	38	31	11
rs1408595	157319350	A/T	51	25	3
rs6662885	157322552	A/G	72	8	0
rs1503860	157326529	A/G	67	12	0
rs3766387	157332313	C/T	57	20	3
rs3766385	157332486	A/G	63	14	2
rs7547054	157345291	A/T	54	22	4
rs1998651	157354381	C/T	46	29	4
rs1572382	157358233	C/G	44	34	2
rs1875766	157363353	C/T	57	21	1
rs2118424	157371134	A/T	57	21	1
rs7543788	157372622	A/G	67	13	0
rs6690086	157380916	C/G	58	21	1
rs1604783	157381765	C/G	48	30	1
rs1590450	157386812	A/T	67	13	0
rs724985	157390963	A/C	66	13	0
rs151607	157398779	A/G	64	15	0
rs2753260	157401668	A/C	63	17	0
rs11265452	157407311	A/G	69	11	0
rs1503854	157412083	A/G	69	10	0
rs3753383	157412725	C/G	62	18	0
rs164288	157417546	A/G	78	1	0
rs3766364	157425212	G/T	72	7	0
rs2295612	157429776	G/T	72	8	0
rs2295614	157430204	A/T	34	34	11
rs4656923	157439456	G/T	44	27	8
rs1577544	157444047	A/T	44	27	8
rs6427540	157447661	C/T	34	32	14
rs3795324	157456184	G/T	22	36	21
rs1553457	157461622	C/T	31	37	11
rs3796502	157465803	A/T	37	38	4
rs2295615	157467831	C/G	79	1	0
rs1265811	157473434	A/T	40	36	3
rs1503849	157493837	A/G	79	0	0
rs503832	157509377	C/T	42	34	4
rs983494	157517038	A/G	66	12	1
rs2295616	157523230	A/G	56	19	3
rs3766373	157527797	A/G	66	12	1
rs489286	157535623	A/G	51	25	4
rs518721	157536590	A/G	50	25	4
rs522947	157541282	C/T	76	4	0
rs492484	157549671	A/G	64	15	0
rs497490	157558034	C/T	49	26	4
rs1333065	157572592	A/G	20	41	18
rs540224	157576443	C/T	41	29	9
rs7555286	157580322	C/T	38	32	9
rs6427545	157583588	A/G	41	30	9
rs705853	157589760	C/T	38	33	9
rs4656932	157592568	A/G	38	36	5
rs579589	157600798	A/G	38	33	8
rs509749	157606633	A/G	38	37	5
rs556810	157607529	C/T	32	43	5
rs485618	157613553	A/G	40	36	4
rs3766377	157613632	A/G	27	44	9
rs480104	157614119	C/G	35	36	9
rs2280415	157619684	C/T	20	44	16
rs3753389	157620226	C/T	19	45	16
rs2990703	157624903	C/T	25	36	18
rs7551159	157629859	A/C	68	12	0
rs790621	157634053	C/T	21	42	16
rs7419145	157642371	A/G	35	37	7
rs955371	157648656	C/T	36	35	8
rs952804	157657818	C/T	35	36	8
rs2274906	157662493	A/G	29	36	15
rs2236515	157664009	C/T	39	33	8
rs2274907	157664899	A/T	35	32	13
rs2274910	157665119	C/T	39	32	8
rs7411035	157669149	G/T	31	33	14
rs2225591	157688829	A/G	32	35	12
rs10908810	157689996	A/G	32	34	14
rs10908812	157692389	A/G	33	36	11
rs4656277	157696841	A/G	43	30	6
rs12075167	157704712	A/G	43	31	6
rs7516660	157710730	G/T	43	30	6
rs12090411	157733504	C/T	80	0	0
rs2252389	157735268	C/T	55	23	1
rs1999248	157740800	A/C	27	33	19
rs1023115	157747892	C/T	37	35	7
rs2250304	157765782	C/T	63	15	1
rs3007157	157770567	A/G	38	34	8
rs1062827	157779917	A/G	49	26	4
rs2481080	157789410	A/G	49	26	4
rs2481084	157802687	C/T	49	26	4
rs7546890	157808465	C/T	36	35	8
rs11576837	157816947	A/G	35	35	10
rs11265544	157819092	A/C	60	17	3
rs2073656	157824428	C/G	49	27	3
rs1556259	157827722	C/T	24	35	20
rs2774279	157830629	C/T	59	17	3
rs3813610	157835712	C/G	33	36	10
rs7516231	157839152	A/T	32	40	8
rs17384360	157843879	G/T	51	27	2
rs10797092	157850115	A/C	33	40	7
rs16832617	157850930	A/C	35	39	6
rs6671492	157851840	C/T	35	36	9
rs3820097	157862431	A/G	37	33	9
rs1411614	157870982	A/G	62	16	1
rs4656287	157877081	C/T	47	27	6
rs4233365	157887674	A/G	30	37	12
rs4523530	157897846	G/T	30	37	12
rs7517289	157914963	A/C	30	37	12
rs11265558	157920254	A/G	31	37	12
rs10732962	157928388	C/G	30	37	12
rs4656988	157935976	A/G	29	37	12
rs2502806	157948632	C/T	66	12	1
rs3813620	157958078	C/T	72	8	0
rs4233366	157972220	C/T	23	38	18
rs4233367	157976110	C/T	65	13	2
rs3813623	157982238	G/T	36	37	6
rs4656993	157989210	A/G	64	14	2
rs4656994	157992950	A/G	31	39	9
rs11421	158002009	C/T	34	37	8
rs3813627	158008221	G/T	22	39	18
rs2307424	158015678	C/T	24	40	15
rs2502805	158022914	C/T	26	40	14
rs4656293	158031167	C/T	49	30	1
rs6671288	158032628	C/G	67	11	2
rs2501879	158048038	C/T	75	3	0
rs2502812	158052216	A/G	24	38	18
rs4657002	158057440	C/G	38	31	10
rs4271232	158062860	A/G	37	32	10
rs4332372	158070431	C/T	74	4	1
rs12093075	158076453	C/T	55	23	2
rs4657016	158085599	A/G	37	33	9
rs7532602	158087384	A/G	53	24	3
rs7551761	158091635	C/G	62	17	0
rs4131826	158095457	A/G	50	21	9
rs11265589	158097370	C/T	60	18	2
rs4255403	158106381	C/T	47	28	4
rs4291521	158117139	C/T	47	28	4
rs9970904	158123592	C/T	47	28	4
rs9330294	158125080	C/T	48	28	4
rs4077290	158127495	A/G	48	28	4
rs12745476	158134968	C/T	48	27	5
rs4634927	158142464	C/T	47	27	5
rs3935401	158146631	C/T	47	29	3
rs12239719	158152507	C/T	48	29	3
rs4534403	158161970	A/T	47	28	4
rs3934593	158171901	C/T	47	28	4
rs11582439	158175435	A/G	48	28	4
rs10494355	158185111	C/T	49	28	3
rs6678315	158201486	A/C	75	4	0
rs12402301	158219129	C/T	77	3	0
rs2165090	158270692	G/T	24	38	18
rs4657039	158275783	A/G	41	32	6
rs10800309	158285213	A/G	40	33	6
rs1801274	158292800	C/T	30	40	9
rs2099684	158313185	A/G	38	34	7
rs2016059	158358956	G/T	69	11	0
rs17413015	158376478	C/T	71	9	0
rs12121292	158382173	C/T	71	9	0
rs723177	158382729	C/T	50	27	2
rs12564670	158385360	C/T	53	22	5
rs1340976	158393147	A/C	22	37	20
rs4657090	158394142	A/G	51	27	2
rs1340977	158408562	C/T	58	19	2
rs1105238	158413319	C/G	25	39	15
rs11746	158414794	A/G	46	28	6
rs2050887	158418483	A/G	28	36	15
rs1891019	158423091	C/T	21	45	13
rs1503813	158432337	A/G	55	22	2
rs10799941	158439852	G/T	26	43	11
rs1503814	158440777	C/T	30	41	9
rs1027702	158444515	C/T	33	40	6
rs6427624	158447034	C/T	33	41	6
rs6427625	158450398	C/G	33	40	7
rs6427626	158450607	G/T	33	40	7
rs1063178	158453365	C/T	20	45	14
rs3820449	158458830	C/T	38	34	7
rs2271010	158468131	C/T	37	35	7
rs905594	158472932	C/T	29	41	9
rs2340824	158478430	C/T	36	37	7
rs2070151	158479714	C/T	36	36	7
rs2271013	158485460	A/G	36	36	7
rs1027700	158488694	A/T	38	34	8
rs6427630	158489285	A/G	36	37	7
rs2070150	158492934	C/G	36	37	7
rs10917955	158497653	C/T	36	37	7
rs3738326	158503900	C/T	36	36	7
rs11576878	158507235	A/G	38	34	8
rs4656334	158510352	A/G	36	36	7
rs4657109	158516063	A/G	36	36	7
rs4657110	158529897	C/T	36	36	7
rs2340715	158537546	G/T	36	36	7
rs1006310	158543213	C/T	29	41	9
rs1553444	158545173	C/T	66	14	0
rs3767635	158552562	C/T	70	9	0
rs3767633	158558273	A/T	65	14	0
rs1394066	158562586	A/G	46	31	2
rs6427632	158566439	C/T	46	33	1
rs1503815	158569786	C/T	46	31	2
rs12024729	158579028	A/T	36	37	7
rs2340721	158581043	A/C	30	42	8
rs1806594	158590518	A/G	65	14	0
rs6427635	158595581	C/T	36	36	7
rs12033967	158603465	A/G	36	37	7
rs2341473	158604429	A/G	36	36	7
rs12079579	158612140	A/G	53	26	1
rs4417044	158620613	C/T	30	35	15
rs10918215	158631389	A/G	27	34	19
rs7514053	158634693	A/G	27	33	19
rs10737517	158639996	A/G	27	33	19
rs10918279	158649650	A/C	27	33	19
rs2341471	158656407	A/G	48	25	6
rs2499849	158663286	C/G	27	33	19
rs2490438	158668446	C/T	40	33	6
rs2490431	158672877	A/G	21	45	14
rs1962509	158677125	C/G	18	47	14
rs10918342	158682109	A/G	33	43	3
rs2490423	158687314	C/T	60	18	1
rs2490420	158696194	A/G	37	34	8
rs2499836	158699339	C/T	36	35	8
rs6676438	158714747	C/T	26	37	16
rs4657134	158722649	A/G	54	24	1
rs4656347	158727720	C/T	26	38	16
rs7514121	158732090	A/G	38	34	6
rs1415268	158738109	A/T	19	42	18
rs2880058	158746290	A/G	25	41	14
rs12087446	158752716	C/T	37	33	10
rs4657139	158761565	A/T	26	40	13
rs12567211	158768181	G/T	29	38	12
rs6660701	158772564	C/G	26	41	13
rs1415262	158777793	C/G	26	38	14
rs6670339	158787464	C/T	28	36	15
rs4657140	158792923	C/T	27	37	16
rs7551959	158794226	A/G	27	36	17
rs1337061	158794910	A/G	31	36	12
rs1337060	158795612	A/T	32	36	12
rs6672881	158808759	G/T	26	36	17
rs7512106	158813480	C/T	33	35	12
rs7538490	158822988	C/T	27	39	13
rs7548169	158826390	A/G	29	38	13
rs1572495	158830959	C/T	55	19	5
rs1337072	158836316	A/G	55	19	5
rs1932933	158849704	A/G	32	34	13
rs4656355	158855455	A/G	34	32	13
rs7523798	158878489	A/G	40	31	8
rs6704393	158883714	C/T	42	30	7
rs7412698	158886877	C/T	40	32	8
rs1415263	158897701	C/T	21	42	16
rs6676638	158907547	A/G	61	14	4
rs4390153	158914216	C/G	61	15	4
rs6677606	158915561	C/T	60	15	4
rs10918936	158934146	A/G	22	42	15
rs4657178	158942268	C/T	22	38	19
rs6427664	158946131	A/G	22	37	21
rs4145621	158950346	C/T	46	26	7
rs10919002	158960088	A/G	30	36	14
rs4584372	158967095	C/T	27	37	15
rs10919024	158970412	A/C	28	37	15
rs6427667	158975684	C/G	34	35	10
rs7528328	158979437	C/T	34	35	11
rs6677154	158986322	A/G	26	36	17
rs10800409	158992373	C/T	32	33	15
rs10919103	158997298	A/G	31	35	14
rs2341744	159000680	A/G	32	37	10
rs2661810	159008090	A/T	31	38	10
rs2819318	159012383	C/T	32	38	10
rs347291	159017953	G/T	71	9	0
rs365522	159024244	C/G	22	39	18
rs347298	159029604	A/C	24	37	18
rs347313	159035934	A/G	44	31	4
rs3751286	159045043	A/T	60	17	3
rs347273	159049171	C/T	58	18	3
rs449908	159056103	A/G	42	31	6
rs6681981	159063279	A/G	25	35	19
rs13823	159075727	A/G	65	13	1
rs164041	159079775	C/G	71	8	0
rs10494369	159088693	A/G	58	21	1
rs164420	159091404	C/T	54	22	3
rs164126	159097317	C/T	20	42	17
rs2632549	159103528	G/T	25	40	15
rs3121196	159104376	A/G	61	16	1
rs164133	159112946	C/G	22	43	14
rs164128	159117169	G/T	36	37	6
rs164415	159122011	C/T	36	37	6
rs469815	159132445	C/G	55	23	1
rs164597	159144597	C/T	56	22	1
rs469737	159147258	C/T	64	15	1
rs467742	159157990	A/C	63	15	1
rs2050908	159163210	C/T	63	15	1
rs164161	159166078	A/G	63	16	1
rs164172	159171560	G/T	26	39	14
rs357036	159183509	A/G	63	16	0
rs4657196	159187220	A/C	71	9	0
rs10800576	159194230	C/G	27	40	12
rs12066674	159196549	C/T	35	34	11
rs2342714	159201849	C/T	26	41	12
rs1566843	159206840	C/G	26	42	12
rs7513662	159211803	A/G	46	33	1
rs6427673	159215501	A/T	26	42	12
rs4657201	159229321	A/G	25	42	12
rs6700298	159243187	A/C	25	41	13
rs4657204	159248675	A/C	46	28	5
rs12748004	159257660	A/G	20	44	16
rs6695928	159267164	C/T	18	45	16
rs9919313	159274139	A/G	75	5	0
rs1039868	159277453	C/T	42	31	6
rs6662016	159287001	C/T	55	22	2
rs1510267	159294433	A/G	42	30	7
rs2048334	159307256	C/G	17	46	16
rs4147224	159314036	A/T	38	34	7
rs4657210	159319081	G/T	59	20	1
rs2342699	159328026	C/G	17	48	14
rs7544972	159331777	C/T	38	36	6
rs6702820	159335539	A/G	45	30	4
rs6674132	159343173	A/G	46	29	4
rs6684509	159349810	A/G	41	31	6
rs988383	159357414	C/T	59	20	0
rs4657217	159360985	A/G	64	16	0
rs4233391	159371210	C/T	59	20	0
rs4233392	159377229	C/T	26	38	15
rs7542129	159383613	C/T	43	30	7
rs4657226	159384932	A/G	31	32	16
rs7553831	159392669	G/T	41	31	7
rs4411113	159399666	G/T	26	35	18
rs6682905	159406698	C/T	45	26	8
rs4559477	159412809	G/T	34	33	12
rs7516390	159422597	A/G	73	7	0
rs1039873	159424326	C/G	46	28	5
rs6656715	159433141	A/C	47	28	5
rs6680817	159433460	G/T	47	28	5
rs907073	159435340	C/T	44	30	5
rs2806421	159445447	C/T	45	30	5
rs1704740	159453874	A/G	47	28	5
rs1000050	159468121	C/T	31	34	14
rs1780007	159479683	A/C	25	38	16
rs1780019	159498134	A/G	27	36	17
rs10917598	159505172	C/G	38	37	5
rs4656381	159507795	A/G	41	35	4
rs2805053	159513445	A/G	30	32	18
rs1006390	159526457	A/G	38	37	4
rs2684879	159534273	G/T	46	30	3
rs1892124	159548241	A/G	17	48	14
rs1912453	159552949	C/T	18	50	11
rs2684878	159554429	G/T	34	36	10
rs1355285	159559474	A/G	76	3	0
rs1779995	159569800	A/G	21	39	19
rs12736983	159576788	C/T	35	36	9
rs2880638	159579026	A/T	35	36	9
rs2343479	159585803	C/T	23	34	22
rs2343485	159596281	C/T	48	29	2
rs4233394	159602281	A/G	60	19	0
rs12045181	159606115	C/T	61	17	2
rs4303055	159609602	C/G	53	19	1
rs2343505	159624499	C/G	43	28	8
rs2067552	159632021	C/T	74	5	0
rs2343497	159639616	A/T	26	38	15
rs1961879	159646407	A/G	78	1	0
rs2343490	159652469	C/T	29	32	18
rs12403644	159668294	A/T	62	18	0
rs2343278	159670361	A/C	38	33	8
rs10917659	159674727	A/T	48	27	4
rs3845533	159679126	A/G	58	18	3
rs954280	159684237	A/G	72	7	0
rs1039734	159688624	G/T	52	24	3
rs2842002	159701811	A/G	71	8	0
rs2842003	159711953	G/T	44	30	5
rs1507746	159727013	A/G	65	5	0
rs2842006	159741156	C/T	33	34	12
rs2661337	159749243	G/T	58	18	3
rs2661338	159749367	C/G	59	18	3
rs1507753	159756531	A/T	55	21	3
rs951439	159765349	C/T	29	36	14
rs2842030	159772153	G/T	27	33	19
rs10759	159778009	A/C	22	45	12
rs2940251	159779176	C/G	25	43	12
rs2063142	159784947	C/T	34	38	7
rs2841959	159789852	C/T	18	45	16
rs973893	159794503	A/C	66	13	0
rs2661299	159804557	C/T	26	42	11
rs2841977	159812319	C/T	62	18	0
rs2841981	159817168	C/T	18	45	16
rs6691456	159822079	A/G	69	10	1
rs10917680	159824680	A/G	45	29	6
rs869513	159832184	A/G	63	16	0
rs1507735	159836506	C/T	63	16	0
rs2841993	159842724	C/T	28	43	8
rs3806365	159847089	C/T	45	28	7
rs2841997	159851897	A/G	69	9	1
rs2255642	159858075	A/G	31	39	9
rs2456899	159869247	A/G	65	12	2
rs4657247	159883555	C/T	54	22	3
rs4657251	159888522	C/T	55	21	3
rs7513108	159895435	G/T	55	21	3
rs2292270	159904232	C/G	76	3	0
rs2815271	159906084	A/G	74	6	0
rs2036702	159913592	G/T	76	3	0
rs2940675	159916449	A/G	48	29	3
rs1509018	159920242	C/G	41	33	5
rs6698367	159928095	C/T	50	29	0
rs12730767	159934017	C/G	78	2	0
rs10917704	159934787	A/G	55	25	0
rs1509017	159939741	C/T	55	24	0
rs2254699	159948878	A/T	44	30	4
rs1396550	159954513	C/T	68	11	0
rs937925	159959809	A/G	72	7	0
rs3413	159961084	C/T	62	18	0
rs12138760	159965448	A/G	62	18	0
rs10158993	159977151	A/G	66	14	0
rs10799906	159979005	G/T	50	28	2
rs12126108	159982182	C/T	61	19	0
rs1509031	159986060	A/G	70	9	0
rs3010367	159990012	C/T	45	30	4
rs4657259	159997524	A/C	61	18	0
rs10799909	160004768	C/T	61	18	0
rs7530206	160006369	G/T	62	18	0
rs2940681	160009423	C/T	45	30	4
rs3010370	160014016	A/G	45	30	4
rs12141347	160017247	C/T	62	18	0
rs7556645	160017872	A/G	62	18	0
rs1509021	160020202	A/G	61	18	0
rs2999850	160026873	A/C	37	37	5
rs1509022	160040877	A/T	41	34	4
rs12742509	160053720	C/G	79	1	0
rs6698878	160054594	A/G	41	34	4
rs1396544	160062463	C/T	74	5	0
rs925219	160065087	G/T	79	1	0
rs3010342	160070512	A/G	41	35	3
rs3013507	160077622	C/T	75	4	1
rs3013504	160079425	A/T	66	13	0
rs3010349	160091140	C/T	77	2	0
rs3013484	160097405	C/T	75	2	0
rs3010356	160103509	A/G	75	4	0
rs3013478	160114781	C/T	69	10	0
rs4657271	160119097	A/G	72	7	0
rs7546952	160123196	A/G	53	23	4
rs4657272	160127055	A/C	46	28	5
rs4408127	160133962	A/C	77	2	0
rs12082048	160135367	C/T	72	8	0
rs4657276	160142996	A/C	76	3	0
rs4657277	160148633	G/T	72	7	0
rs4304553	160151672	A/C	78	2	0
rs7540279	160161628	A/T	43	28	9
rs4657281	160169742	C/T	72	7	0
rs7536231	160176421	C/G	76	4	0
rs3001072	160179512	A/G	47	28	4
rs2791150	160183674	C/T	48	27	4
rs2494205	160191271	G/T	49	27	4
rs2486824	160197734	A/G	40	32	7
rs2791138	160202509	C/T	66	12	0
rs2820569	160211354	C/G	42	29	8
rs3001083	160233984	G/T	44	33	2
rs1934497	160237779	G/T	27	39	13
rs2791132	160241168	A/T	23	45	11
rs12119618	160249259	A/T	40	37	3
rs12123542	160258334	C/T	40	37	3
rs2486823	160264136	A/G	24	47	8
rs1934532	160282673	C/T	45	32	2
rs1934528	160287600	A/C	38	39	3
rs10917804	160290407	C/T	48	30	2
rs1934512	160299722	A/T	35	39	3
rs1934513	160307465	C/T	80	0	0
rs6671591	160328296	A/G	65	14	1
rs2345965	160335658	A/C	42	33	5
rs1288923	160339425	C/T	41	33	5
rs1145535	160352286	A/C	41	33	5
rs1289010	160359016	C/G	58	20	2
rs12568219	160359422	G/T	61	17	1
rs6693592	160366341	A/T	62	17	1
rs17364565	160374744	C/T	58	20	2
rs4535983	160377177	A/C	58	20	2
rs1289001	160388638	A/C	42	32	5
rs1339457	160405228	A/T	61	17	1
rs1016923	160420751	G/T	62	17	1
rs12410471	160425016	A/G	78	2	0
rs10917825	160431297	A/G	41	34	5
rs9287058	160434671	G/T	56	21	2
rs1932361	160447963	A/C	61	17	1
rs3856202	160468262	A/G	41	32	6
rs2345962	160473446	A/G	55	20	4
rs12564871	160503585	C/T	68	11	0
rs991842	160510377	A/G	22	43	14
rs915395	160515244	G/T	31	36	12
rs6674150	160519977	C/T	65	10	0
rs870090	160524013	C/G	22	43	14
rs1348134	160528876	C/G	68	12	0
rs1348131	160531587	A/G	31	36	12
rs1550541	160538016	A/G	31	35	13
rs1348128	160542805	A/G	20	43	16
rs781941	160548488	A/C	80	0	0
rs781940	160548659	C/T	21	51	8
rs1441189	160557976	C/T	33	41	6
rs796694	160561007	G/T	58	21	0
rs781936	160568193	A/C	65	13	1
rs1348137	160573830	C/G	18	48	13
rs1858531	160588889	A/G	43	29	7
rs1816756	160597681	A/G	37	34	8
rs2119524	160605446	A/T	37	34	8
rs7556434	160614772	A/C	72	7	0
rs2119525	160626742	C/G	56	20	3
rs1002789	160631623	A/G	79	0	0
rs4540631	160636158	C/G	56	20	3
rs4657319	160644181	C/G	63	17	0
rs1972942	160644715	C/G	42	31	6
rs10494404	160652455	A/G	63	17	0
rs12127998	160661405	G/T	57	20	3
rs12130325	160664081	C/G	57	20	3
rs12034078	160665635	A/T	63	17	0
rs6426849	160670667	C/T	79	0	0
rs12082367	160675531	C/T	63	17	0
rs1444445	160679358	G/T	61	18	0
rs1468005	160686266	A/G	38	32	9
rs10917881	160689761	A/T	69	11	0
rs260913	160700072	C/T	66	13	0
rs624312	160709783	A/C	30	42	7
rs648214	160711536	C/T	27	39	14
rs12564519	160715349	G/T	40	31	9
rs1822701	160736920	A/C	36	37	7
rs7531746	160747653	G/T	68	12	0
rs12090231	160762980	A/T	25	39	16
rs10917900	160765543	A/G	25	37	17
rs4657323	160771677	C/T	27	41	11
rs4085003	160777819	G/T	27	39	13
rs9919204	160783789	A/T	27	39	13
rs6672232	160791660	C/T	36	35	8
rs1337357	160798825	A/G	34	37	8
rs4437854	160801888	C/T	60	20	0
rs7554160	160805379	C/T	59	20	0
rs4657329	160813713	A/C	45	29	5
rs7548550	160828261	A/T	46	29	5
rs12725592	160828499	C/T	75	5	0
rs1415439	160840040	C/T	31	42	6
rs1415440	160847870	C/T	53	24	3
rs10737499	160854549	A/G	32	41	6
rs10800007	160863677	C/T	39	37	4
rs1337372	160865092	A/G	73	5	1
rs945793	160881304	C/T	23	49	8
rs2210960	160884863	C/T	33	40	6
rs1415459	160891875	G/T	22	50	8
rs1415434	160904782	G/T	35	37	5
rs4258194	160912388	A/G	33	44	2
rs803441	160915489	C/T	73	7	0
rs12075422	160926939	C/T	60	19	1
rs7542616	160930696	A/G	52	26	2
rs2881506	160944114	A/G	59	19	1
rs1338991	160951167	C/T	60	19	0
rs2881507	160957910	A/G	25	35	20
rs1416432	160963200	C/T	40	35	4
rs1578087	160975754	G/T	70	9	0
rs10917972	160984576	A/G	34	39	7
rs502489	160993212	A/G	74	5	1
rs17370344	160995468	A/C	27	37	16
rs2185192	161002975	C/G	26	37	16
rs535988	161011936	C/T	37	38	4
rs531802	161016188	G/T	29	37	13
rs6426865	161020326	A/G	25	38	16
rs546478	161025373	C/T	75	3	1
rs902013	161030161	G/T	25	39	15
rs6426866	161039132	C/T	24	40	15
rs499321	161043632	A/G	71	7	1
rs7522208	161054620	A/C	42	34	4
rs574944	161059491	A/G	74	4	1
rs2077405	161064307	G/T	35	40	4
rs4657357	161074253	C/T	21	40	18
rs506808	161078517	A/G	76	3	1
rs527203	161082177	A/G	62	14	3
rs931404	161086252	A/G	73	5	1
rs1416436	161092407	A/G	37	27	15
rs3001255	161095734	C/T	74	5	1
rs6680688	161098865	A/G	63	14	3
rs2821411	161099463	C/T	74	5	1
rs1352537	161104988	A/G	47	27	5
rs2821396	161113515	C/T	51	25	4
rs1352538	161128593	A/G	76	3	0
rs2821401	161133808	A/C	50	24	6
rs2788526	161135829	C/T	29	38	12
rs1387355	161146353	C/T	49	23	8
rs10918008	161147536	A/T	28	43	9
rs11806933	161153043	A/G	28	43	9
rs12049538	161153702	C/T	28	43	9
rs11807018	161157187	C/T	28	43	9
rs12046734	161168832	A/G	30	41	9
rs12723400	161172073	A/G	61	19	0
rs11800690	161174765	G/T	21	38	20
rs1538370	161178870	C/T	46	31	2
rs1556853	161182015	A/G	50	26	4
rs1338628	161184667	A/C	35	34	10
rs7518111	161188892	C/T	35	34	10
rs12134013	161191571	C/T	72	8	0
rs10918016	161198959	G/T	77	3	0
rs6671051	161201596	C/T	58	21	1
rs12089136	161207234	C/T	73	7	0
rs1954115	161213658	C/T	80	0	0
rs946253	161228269	A/G	64	13	2
rs1417294	161232694	G/T	69	11	0
rs1340519	161235024	A/G	69	10	0
rs1338633	161238644	A/G	35	41	4
rs1338625	161245923	A/C	32	40	8
rs2153100	161247506	A/G	69	11	0
rs6662567	161248507	C/T	34	39	6
rs2275560	161261324	A/G	60	16	3
rs1340521	161267213	C/T	56	18	5
rs2792251	161273635	A/G	61	17	2
rs1780365	161286944	C/T	61	16	2
rs1780335	161291194	A/G	28	41	10
rs2800791	161295083	C/T	22	41	17
rs7535186	161299304	A/G	68	11	0
rs1770555	161304289	C/T	28	39	12
rs2800787	161310475	C/T	22	40	17
rs7552717	161315999	A/C	29	37	13
rs2996669	161327147	A/G	71	8	0
rs1770552	161331815	C/T	71	8	0
rs1618566	161339004	A/G	49	27	3
rs2039871	161342144	A/T	50	27	3
rs1780358	161348034	A/G	49	27	3
rs2792247	161352444	C/T	49	27	3
rs2792248	161356920	A/G	42	32	5
rs4657368	161362741	A/T	58	21	0
rs2800775	161368156	C/T	42	32	5
rs1892174	161379351	A/G	79	0	0
rs1057756	161383313	A/G	36	34	9
rs10918057	161389830	A/G	34	38	8
rs1686195	161391248	C/T	30	36	14
rs1780352	161394869	C/T	28	37	14
rs2800794	161403858	C/T	26	33	20
rs1686172	161414048	G/T	24	42	13
rs12089454	161416516	C/T	39	36	5
rs1387389	161421420	C/T	23	41	15
rs1489330	161426748	G/T	50	22	7
rs12075411	161435627	C/G	27	34	19
rs1352545	161440156	A/T	65	14	0
rs1001360	161444976	A/G	27	33	18
rs2050745	161450016	C/T	31	32	16
rs7543038	161455493	G/T	24	38	17
rs2800795	161461836	A/G	43	29	7
rs2789444	161466115	A/G	34	29	16
rs2171690	161471757	A/G	26	41	12
rs10800048	161479066	A/C	45	29	5
rs6686727	161480660	C/T	28	39	13
rs1387387	161487925	A/G	67	11	1
rs902038	161497867	C/T	52	25	2
rs3753902	161501777	C/T	20	40	19
rs902037	161501802	C/G	51	27	2
rs3767368	161507032	C/T	41	29	9
rs3767367	161513664	C/T	52	26	1
rs956409	161518457	C/T	45	25	9
rs3767364	161522192	C/T	45	25	9
rs1890536	161525137	C/T	49	27	3
rs4657378	161531469	G/T	53	24	2
rs1107533	161538783	A/G	60	20	0
rs1107531	161539587	A/G	59	20	0
rs11808475	161544311	C/T	59	20	0
rs6426881	161548384	C/T	77	2	0
rs12723035	161551820	A/G	49	28	3
rs7550432	161554494	C/T	46	29	4
rs1890535	161560693	A/G	35	37	7
rs10753650	161567980	A/G	48	29	2
rs10918084	161569537	A/G	43	30	7
rs1934089	161575880	A/C	48	29	2
rs2486261	161582959	C/G	23	41	15
rs1936071	161586981	A/G	46	31	2
rs2488913	161592553	A/G	24	42	13
rs1213282	161602400	A/G	22	42	15
rs1213285	161605517	A/G	58	22	0
rs4347190	161614391	G/T	39	39	2
rs1419072	161620112	A/G	79	0	0
rs4387162	161624577	C/T	32	42	5
rs7512483	161631094	A/G	54	25	0
rs10800059	161638346	A/G	44	33	3
rs1592310	161645352	C/G	25	41	13
rs1936089	161650999	C/T	62	17	0
rs10918095	161656291	A/G	35	37	8
rs2226179	161674834	G/T	22	37	20
rs2347804	161687793	C/G	69	10	0
rs1541247	161695408	G/T	69	10	0
rs1419070	161700079	A/C	78	1	0
rs4233405	161710516	A/G	73	6	0
rs4595351	161715483	A/C	73	6	0
rs4387163	161727371	A/G	19	47	14
rs7542261	161731508	C/T	73	7	0
rs12077793	161734473	A/G	64	16	0
rs1419062	161741786	C/T	23	46	10
rs986362	161748657	C/T	22	45	11
rs1419074	161751659	A/G	58	22	0
rs6426893	161759000	A/G	57	21	1
rs1389768	161764238	A/G	54	21	4
rs12061954	161764678	A/G	59	20	1
rs730006	161770234	A/G	41	32	6
rs7554201	161775696	C/T	41	29	9
rs1494413	161782704	A/G	40	33	6
rs2101772	161785042	C/G	42	33	5
rs2348106	161795558	A/G	60	18	1
rs6686894	161813768	A/G	72	7	0
rs12091140	161816398	A/G	73	7	0
rs1494409	161819490	C/T	39	33	7
rs6691746	161823866	C/T	39	33	7
rs878395	161830579	A/T	46	29	4
rs903336	161836026	A/G	55	21	3
rs10918127	161843266	C/T	68	11	0
rs765772	161848501	A/C	32	36	11
rs10737505	161852944	C/T	30	37	13
rs7547673	161854614	A/T	30	36	13
rs1394443	161860241	A/G	51	25	3
rs2055596	161867595	A/G	64	13	2
rs10753664	161872613	C/T	34	38	8
rs10737506	161874389	C/T	34	38	8
rs1389767	161882344	C/T	44	31	4
rs4656434	161889058	A/G	46	29	4
rs1553511	161896129	A/T	32	39	8
rs1039587	161898490	A/G	58	19	2
rs1354510	161907173	A/G	19	51	10
rs969099	161927322	C/T	55	22	2
rs4657413	161934023	C/G	55	22	2
rs4657418	161936736	C/G	56	23	1
rs6665694	161939533	C/T	32	40	7
rs1394439	161945480	C/T	56	20	4
rs1394438	161945820	C/T	28	43	8
rs1553608	161953145	A/T	24	44	10
rs4657427	161956929	A/G	42	30	8
rs4657428	161964111	C/G	42	30	8
rs16841924	161975164	C/T	63	14	3
rs1343554	161977816	C/G	62	14	3
rs1807798	161982087	C/T	44	27	8
rs883864	161985663	C/G	62	16	2
rs10753669	161995305	A/G	38	35	6
rs1891932	162004530	C/T	48	31	0
rs1394445	162008734	A/G	49	31	0
rs1504696	162009174	C/T	36	37	6
rs2174696	162015128	G/T	42	32	5
rs4147086	162021767	A/G	72	8	0
rs1501494	162024660	A/G	71	8	0
rs1948857	162029361	A/C	51	25	3
rs1857948	162038560	A/G	50	26	3
rs906272	162040145	C/T	72	8	0
rs1395548	162045085	A/C	45	30	4
rs1974080	162049654	A/G	73	5	1
rs1506954	162058658	C/T	73	7	0
rs1506943	162068858	A/G	22	39	18
rs965743	162080745	A/C	27	37	15
rs1506950	162087640	A/G	26	39	15
rs12739596	162091772	A/C	66	13	1
rs3767333	162104062	A/G	45	29	5
rs3767339	162109722	A/C	28	43	8
rs157861	162109819	C/G	62	18	0
rs3767342	162119323	C/T	54	24	2
rs157869	162120606	A/G	62	16	1
rs3767344	162123609	C/G	29	36	14
[truncated: 1,043 more rows]
